# Supplementary material for: Healthcare effects and evidence robustness of reimbursable digital health applications in Germany: a systematic review
Source: NPJ Digit Med. 2025 Aug 1;8:495. doi: 10.1038/s41746-025-01879-6 (PMC12317029; doi:10.1038/s41746-025-01879-6)
Supplement: Supplementary file 2 — Supplementary Data 1 [file 41746_2025_1879_MOESM2_ESM.xlsx]

## Sheet: Extraktionstabelle
DiGA			study citation details		registration details				study design	recruitment & inclusion/exclusion criteria		population characteristics and sample size		study design 2				intervention design				Measurement				Outcome							Effect
DiGA	DiGA category according to DiGA directory	Indication	Approval study (author, year)	Date of publication	Registration number of study	Date of registration	Form of registration	Study protocol published	Study design	Recruitment (how, when)	Inclusion criteria	Sample size (IG/ CG)	Sex (female) & age (mean)	Sample size planning	Randomization assignment	Concealment of randomization	Blinding	Intervention description (intervention group)	Intervention duration (in months)	Control group intervention	Country of intervention	Timing of post-intervention measurement (intervention duration in months)	Drop-out until post-intervention ( IG / CG)	Number of follow-ups (distance from baseline in months)	author/year2	Outcome	Type of outcome	outcome measurement instrument(s)	number of OMIs	Outcome measurement patient self-reported	Outcome (medical benefit or psVV)	Domain of medical benefit/patient-relevant improvement of structures and processes	Significant between group effect at post-assessment	Between-group effect size at post-assessment	Note on outcome & measurement
deprexis	Psychology	Depressive episode (F32.0, F32.1, F32.2), recurrent depressive disorder (F33.0, F33.1, F33.2)	Klein et al 2016	2016-05-27	NCT01636752	2012-07-10	prospective	yes	parallel two-arm RCT	Participants were recruited via multiple settings, including inpatient and outpatient medical and psychological clin- ics, online forums for depression, health insurance companies and the media (e.g. newspaper and radio).	1) self-reported mild to moderate depressive symptoms (PHQ-9 score of 5 to 14; 2) age 18 to 65; 3) internet access; 4) German skills; 5) informed consent	N = 1.013 (IG = 509, CG = 504)	sex female: IG 68,8% (N=350), CG 68,5% (N=345): ; mean age: IG 42,8 (SD: 11); CG 42,9 (SD 11)	yes	yes	yes	no	self-guided, web-based intervention; based on CBT technique including cognitive restructuring, mindfulness, acceptance and behavioral activation; engaging users in interactive exercises, daily symptom tracking and feedback; tailored based on feedback; daily messages via SMS or e-mail and reminder after no-use for 2 weeks	3	care as usual (CAU); access to DiHA after 6 months (waitlist)	Germany	at end of intervention (3 months)	IG: 114/509=22%, CG: 105/504= 21%	1 (6 months)	Klein et al 2016	depression severity	primary	PHQ-9 (Kroenke et al 2001)	1	yes	mN	improvement of health	yes	Reduction d = 0,39 (p< 0,001) = small to medium effect size
kalmeda	Ears	Other diseases of the ear, not elsewhere classified (H93.1)	Stover 2022	2022-09-26	DRKS00022973	2020-10-09	retrospective	yes	parallel two-arm RCT	screening and recruitment via online portal of kalmeda tinnitus app; recruiting august 2020 to march 2021;	1) age > 18 ; 2) chronic tinnitus aurium (more than 3 months); 3) informed consent	N=187 (IG=94, CG=93)	sex female IG: 52,1% (N= 49), CG: 44,1% (N= 41); mean age: IG: 48.1 (SD 12.8), CG: 48.4 (SD 12.2)	yes	yes	not reported	no	self-guided, app-based intervention; based on cognitive behavioral therapy (CBT); exercises focusing on mindfulness, acceptance, self-efficacy and relaxation; no individual customization; no reminder	9	care as usual (CAU); access to DiGA after 3 months (waitlist)	Germany	during intervention (3 months)	IG: 16/94=17,1%; CG: 8/93=8,6%	1 (9 months)	Stover 2022	tinnitus burden	secondary	tinnitus questionnaire (TQ)	1	yes	mN	improvement of health	N/A	N/A	measured at follow up (9 months)
kalmeda	Ears	Other diseases of the ear, not elsewhere classified (H93.1)	Stover 2022	2022-09-26	DRKS00022973	2020-10-09	retrospective	yes	parallel two-arm RCT	screening and recruitment via online portal of kalmeda tinnitus app; recruiting august 2020 to march 2021;	1) age > 18 ; 2) chronic tinnitus aurium (more than 3 months); 3) informed consent	N=187 (IG=94, CG=93)	sex female IG: 52,1% (N= 49), CG: 44,1% (N= 41); mean age: IG: 48.1 (SD 12.8), CG: 48.4 (SD 12.2)	yes	yes	not reported	no	self-guided, app-based intervention; based on cognitive behavioral therapy (CBT); exercises focusing on mindfulness, acceptance, self-efficacy and relaxation; no individual customization; no reminder	9	care as usual (CAU); access to DiGA after 3 months (waitlist)	Germany	during intervention (3 months)	IG: 16/94=17,1%; CG: 8/93=8,6%	1 (9 months)	Stover 2022	depression tendency	secondary	PHQ-9	1	yes	mN	improvement of health	yes	not extracted for secondary outcomes
kalmeda	Ears	Other diseases of the ear, not elsewhere classified (H93.1)	Stover 2022	2022-09-26	DRKS00022973	2020-10-09	retrospective	yes	parallel two-arm RCT	screening and recruitment via online portal of kalmeda tinnitus app; recruiting august 2020 to march 2021;	1) age > 18 ; 2) chronic tinnitus aurium (more than 3 months); 3) informed consent	N=187 (IG=94, CG=93)	sex female IG: 52,1% (N= 49), CG: 44,1% (N= 41); mean age: IG: 48.1 (SD 12.8), CG: 48.4 (SD 12.2)	yes	yes	not reported	no	self-guided, app-based intervention; based on cognitive behavioral therapy (CBT); exercises focusing on mindfulness, acceptance, self-efficacy and relaxation; no individual customization; no reminder	9	care as usual (CAU); access to DiGA after 3 months (waitlist)	Germany	during intervention (3 months)	IG: 16/94=17,1%; CG: 8/93=8,6%	1 (9 months)	Stover 2022	stress experience	secondary	PSQ20	1	yes	mN	improvement of health	yes	not extracted for secondary outcomes
kalmeda	Ears	Other diseases of the ear, not elsewhere classified (H93.1)	Stover 2022	2022-09-26	DRKS00022973	2020-10-09	retrospective	yes	parallel two-arm RCT	screening and recruitment via online portal of kalmeda tinnitus app; recruiting august 2020 to march 2021;	1) age > 18 ; 2) chronic tinnitus aurium (more than 3 months); 3) informed consent	N=187 (IG=94, CG=93)	sex female IG: 52,1% (N= 49), CG: 44,1% (N= 41); mean age: IG: 48.1 (SD 12.8), CG: 48.4 (SD 12.2)	yes	yes	not reported	no	self-guided, app-based intervention; based on cognitive behavioral therapy (CBT); exercises focusing on mindfulness, acceptance, self-efficacy and relaxation; no individual customization; no reminder	9	care as usual (CAU); access to DiGA after 3 months (waitlist)	Germany	during intervention (3 months)	IG: 16/94=17,1%; CG: 8/93=8,6%	1 (9 months)	Stover 2022	self- efficacy	secondary	SWOP-K9	1	yes	psVV	patient autonomy	no	N/A
kalmeda	Ears	Other diseases of the ear, not elsewhere classified (H93.1)	Walter et al 2023	2023-09-07	DRKS00022973	2020-10-09	retrospective	yes	parallel two-arm RCT	"Recruitment started in August 2020; the last patient was included in March 2021." "Patients browsing the landing website of the Kalmeda app were invited to ascertain their eli- gibility to take part in the study, if interested." "There were recruitment drives over social media such as facebook, twitter and youtube. Self-help groups of the German Tin- nitus League and members of the state-wide ot…	1) age ≥ 18; 2) chronic subjective tinnitus of more than 3 months´ duration; 3) informed consent	N= 187 (IG: 94; CG: 93)	sex female: IG: 52,1% (N= 49), CG: 44,1 % (N= 41); mean age: IG 48,1 (SD 12,8 ), CG 48,4 (SD 12,2)	yes	yes	not reported	no	self-guided, app-based intervention; based on CBT, focusing on mindfulness, acceptance, self-efficacy and relaxation; no individual customization; no reminder	9	care as usual (CAU); access to DiGA after 3 months (waitlist)	Germany	during intervention (3 months)	IG: 16/94=17,1%; CG: 8/93=8,6%	1 (9 months)	Walter et al 2023	depression	secondary	PHQ-9	1	yes	mN	improvement of health	yes	not extracted for secondary outcomes
deprexis	Psychology	Depressive episode (F32.0, F32.1, F32.2), recurrent depressive disorder (F33.0, F33.1, F33.2)	Klein et al 2016	2016-05-27	NCT01636752	2012-07-10	prospective	yes	parallel two-arm RCT	Participants were recruited via multiple settings, including inpatient and outpatient medical and psychological clin- ics, online forums for depression, health insurance companies and the media (e.g. newspaper and radio).	1) self-reported mild to moderate depressive symptoms (PHQ-9 score of 5 to 14; 2) age 18 to 65; 3) internet access; 4) German skills; 5) informed consent	N = 1.013 (IG = 509, CG = 504)	sex female: IG 68,8% (N=350), CG 68,5% (N=345): ; mean age: IG 42,8 (SD: 11); CG 42,9 (SD 11)	yes	yes	yes	no	self-guided, web-based intervention; based on CBT technique including cognitive restructuring, mindfulness, acceptance and behavioral activation; engaging users in interactive exercises, daily symptom tracking and feedback; tailored based on feedback; daily messages via SMS or e-mail and reminder after no-use for 2 weeks	3	care as usual (CAU); access to DiHA after 6 months (waitlist)	Germany	at end of intervention (3 months)	IG: 114/509=22%, CG: 105/504= 21%	1 (6 months)	Klein et al 2016	negative effects of the intervention	other	worsenining of PHQ-9 score; PHQ-9 suicidality item	2	yes	mN	prolongation of survival	yes	not extracted for other outcomes	not defined as secondary outcomes, but included in ITT
deprexis	Psychology	Depressive episode (F32.0, F32.1, F32.2), recurrent depressive disorder (F33.0, F33.1, F33.2)	Meyer et al 2015	2014-12-24	NCT02178631	2014-07-01	prospective	yes	parallel two-arm RCT	broad range of settings, including outpatient and inpatient treatment clinics, Internet depression fo- rums, health insurances, and newspaper advertisements	1) age 18–65; 2) ability to read German; 3) willing- ness to participate in a telephone diagnostic interview; 4) score 15- 27 PHQ-9; 5) written informed consent.	N= 163 (IG= 78, CG= 85)	sex female: IG: 74,4% (N= 58), CG: 75,3% (N=64) ; mean age: IG: 44 (SD 11,02) ; CG: 40 (SD 11,48)	yes	yes	yes	no	Self-guided, web-based intervention consistent with CBT; offering simulated dialogue including cognitive restructuring, behavioural activation, mindfulness, problem solving, positive psychology; engaging users in exercises with worksheets, summary sheets, audio-recordings, photos, illustrations and symptom tracking; content tailored following feedback; optional daily reminder per sms or e-mail	3	care as usual (CAU); access to DiHA after 6 months (waitlist)	not reported	at end of intervention (3 months)	IG: 17/78=21,8% ; CG: 12/85=14,1%	1 (6 months)	Meyer et al 2015	depressive symptom severity	primary	PHQ-9 (Gräfe et al., 2004; Kroenke et al., 2001; Löwe et al., 2004; Martin et al., 2006)	1	yes	mN	improvement of health	yes	reduction d= 0,57 (p< 0.01) = medium effect
kalmeda	Ears	Other diseases of the ear, not elsewhere classified (H93.1)	Walter et al 2023	2023-09-07	DRKS00022973	2020-10-09	retrospective	yes	parallel two-arm RCT	"Recruitment started in August 2020; the last patient was included in March 2021." "Patients browsing the landing website of the Kalmeda app were invited to ascertain their eli- gibility to take part in the study, if interested." "There were recruitment drives over social media such as facebook, twitter and youtube. Self-help groups of the German Tin- nitus League and members of the state-wide ot…	1) age ≥ 18; 2) chronic subjective tinnitus of more than 3 months´ duration; 3) informed consent	N= 187 (IG: 94; CG: 93)	sex female: IG: 52,1% (N= 49), CG: 44,1 % (N= 41); mean age: IG 48,1 (SD 12,8 ), CG 48,4 (SD 12,2)	yes	yes	not reported	no	self-guided, app-based intervention; based on CBT, focusing on mindfulness, acceptance, self-efficacy and relaxation; no individual customization; no reminder	9	care as usual (CAU); access to DiGA after 3 months (waitlist)	Germany	during intervention (3 months)	IG: 16/94=17,1%; CG: 8/93=8,6%	1 (9 months)	Walter et al 2023	subjective stress	secondary	PSQ20	1	yes	mN	improvement of health	yes	not extracted for secondary outcomes
kalmeda	Ears	Other diseases of the ear, not elsewhere classified (H93.1)	Walter et al 2023	2023-09-07	DRKS00022973	2020-10-09	retrospective	yes	parallel two-arm RCT	"Recruitment started in August 2020; the last patient was included in March 2021." "Patients browsing the landing website of the Kalmeda app were invited to ascertain their eli- gibility to take part in the study, if interested." "There were recruitment drives over social media such as facebook, twitter and youtube. Self-help groups of the German Tin- nitus League and members of the state-wide ot…	1) age ≥ 18; 2) chronic subjective tinnitus of more than 3 months´ duration; 3) informed consent	N= 187 (IG: 94; CG: 93)	sex female: IG: 52,1% (N= 49), CG: 44,1 % (N= 41); mean age: IG 48,1 (SD 12,8 ), CG 48,4 (SD 12,2)	yes	yes	not reported	no	self-guided, app-based intervention; based on CBT, focusing on mindfulness, acceptance, self-efficacy and relaxation; no individual customization; no reminder	9	care as usual (CAU); access to DiGA after 3 months (waitlist)	Germany	during intervention (3 months)	IG: 16/94=17,1%; CG: 8/93=8,6%	1 (9 months)	Walter et al 2023	self-efficacy and optimism	secondary	SWOP-K9	1	yes	psVV	patient autonomy	no	not extracted for secondary outcomes
Kranus Edera	Genitals, Kidneys, and Urinary Tract	Other diseases of the penis (N48.4)	Wiemer et al 2022	unknown	DRKS00029182	2022-06-01	retrospective	no	parallel two-arm RCT	"People with a diagnosis of erectile dysfunction (ICD N48.4) were contacted between May and August 2022 via cooperating urologists and advertising (e.g. study website, Google study website, Google AdWords, online advertising banners, articles in magazines, underground train advertising)." (p. 12)	1) men with erectile dysfunction of organic origin (ICD 48.4); 2) IIEF ≤ 21 on IIEF-5 questionnaire 3) age >18	N= 241 (IG=122, CG=119)	sex female IG: 0% (N= 0), CG: 0% (N= 0); mean age IG: 53,76 (SD 13,62) CG: 49,74 (SD 12,73)	yes	yes	yes	no	self-guided, app-based intervention; multidisclipinary program with daily and weekly exercises, including cardiovascular training, pelvic floor exercises, and psychoeducation modules (texts, videos); training tailored based on initial assessment; no reminder	3	care as usual (CAU); access to DiGA after 3 months (waitlist)	Germany	at end of intervention (3 months)	IG: 5/122 = 4%; CG: 1/119= 1%	no follow up	Wiemer et al 2022	Improvement of relevant risk factors for heart health: blood pressure	secondary	blood pressure: triple measurement at rest, after 10 min of relaxed sitting: RRS and RRd	2	no	mN	improvement of health	no	not extracted for secondary outcomes	separately reported= 2 OMIs
Kranus Edera	Genitals, Kidneys, and Urinary Tract	Other diseases of the penis (N48.4)	Wiemer et al 2022	unknown	DRKS00029182	2022-06-01	retrospective	no	parallel two-arm RCT	"People with a diagnosis of erectile dysfunction (ICD N48.4) were contacted between May and August 2022 via cooperating urologists and advertising (e.g. study website, Google study website, Google AdWords, online advertising banners, articles in magazines, underground train advertising)." (p. 12)	1) men with erectile dysfunction of organic origin (ICD 48.4); 2) IIEF ≤ 21 on IIEF-5 questionnaire 3) age >18	N= 241 (IG=122, CG=119)	sex female IG: 0% (N= 0), CG: 0% (N= 0); mean age IG: 53,76 (SD 13,62) CG: 49,74 (SD 12,73)	yes	yes	yes	no	self-guided, app-based intervention; multidisclipinary program with daily and weekly exercises, including cardiovascular training, pelvic floor exercises, and psychoeducation modules (texts, videos); training tailored based on initial assessment; no reminder	3	care as usual (CAU); access to DiGA after 3 months (waitlist)	Germany	at end of intervention (3 months)	IG: 5/122 = 4%; CG: 1/119= 1%	no follow up	Wiemer et al 2022	Improvement of relevant risk factors for heart health: BMI	secondary	BMI	1	unclear whether self-measured	mN	improvement of health	yes	not extracted for secondary outcomes
elevida	Nervous System	Multiple sclerosis [Encephalomyelitis disseminata] (G35)	Pöttgen et al 2018	2018-03-16	ISRCTN25692173	2014-06-06	prospective	no	parallel two-arm RCT	Patients were recruited by advertisements published on the website of the German MS patient organisation (Deutsche Multiple Sklerose Gesellschaft DMSG), both by the local DMSG chapter and nationally. In addition, information about the study was sent out via the e-newsletter of the Institut für Neuroim- munologie und Multiple Sklerose, and leaflets were distrib- uted at the MS outpatient centre, U…	1) diagnosis of MS; 2) age ≥ 18; 3) self-reported fatigue at screening (FSMC score of ≥ 43); 4) no major neurological or psychiatric comorbidities (dementia, stroke, autism, or psychosis, although comorbid depression was allowed); 5) no MS relapse in the last 4 weeks	N = 275 (IG = 139, CG = 136)	sex female IG: 82% (N= 114); CG: 79% (N=108); mean age: IG: 40,8 (SD 11,1); CG: 41,9 (SD 9,4)	yes	yes	yes	no	Self-guided, web-based intervention; based on CBT; simulated dialogues and exercises to manage fatigue; content dynamically adjusted based on user responses; no reminder	3	care as usual (CAU); access to DiHA after 6 months (waitlist)	Germany	at end of intervention (3 months)	IG: 36/139=25,8%; CG: 15/136=11%	1 (6 months)	Pöttgen et al 2018	severity of physical and mental fatigue	primary	Chalder Fatigue Scale (Cella/Chalder 2010)	1	yes	mN	improvement of health	yes	Reduction d= 0,53 (p < 0,0007) = medium effect
Kranus Edera	Genitals, Kidneys, and Urinary Tract	Other diseases of the penis (N48.4)	Wiemer et al 2022	unknown	DRKS00029182	2022-06-01	retrospective	no	parallel two-arm RCT	"People with a diagnosis of erectile dysfunction (ICD N48.4) were contacted between May and August 2022 via cooperating urologists and advertising (e.g. study website, Google study website, Google AdWords, online advertising banners, articles in magazines, underground train advertising)." (p. 12)	1) men with erectile dysfunction of organic origin (ICD 48.4); 2) IIEF ≤ 21 on IIEF-5 questionnaire 3) age >18	N= 241 (IG=122, CG=119)	sex female IG: 0% (N= 0), CG: 0% (N= 0); mean age IG: 53,76 (SD 13,62) CG: 49,74 (SD 12,73)	yes	yes	yes	no	self-guided, app-based intervention; multidisclipinary program with daily and weekly exercises, including cardiovascular training, pelvic floor exercises, and psychoeducation modules (texts, videos); training tailored based on initial assessment; no reminder	3	care as usual (CAU); access to DiGA after 3 months (waitlist)	Germany	at end of intervention (3 months)	IG: 5/122 = 4%; CG: 1/119= 1%	no follow up	Wiemer et al 2022	Improvement of relevant risk factors for heart health: abdominal and hip circumference	secondary	Waist and hip circumference in cm	2	unclear whether self-measured	mN	improvement of health	yes	not extracted for secondary outcomes	separately reported= 2 OMIs
Kranus Edera	Genitals, Kidneys, and Urinary Tract	Other diseases of the penis (N48.4)	Wiemer et al 2022	unknown	DRKS00029182	2022-06-01	retrospective	no	parallel two-arm RCT	"People with a diagnosis of erectile dysfunction (ICD N48.4) were contacted between May and August 2022 via cooperating urologists and advertising (e.g. study website, Google study website, Google AdWords, online advertising banners, articles in magazines, underground train advertising)." (p. 12)	1) men with erectile dysfunction of organic origin (ICD 48.4); 2) IIEF ≤ 21 on IIEF-5 questionnaire 3) age >18	N= 241 (IG=122, CG=119)	sex female IG: 0% (N= 0), CG: 0% (N= 0); mean age IG: 53,76 (SD 13,62) CG: 49,74 (SD 12,73)	yes	yes	yes	no	self-guided, app-based intervention; multidisclipinary program with daily and weekly exercises, including cardiovascular training, pelvic floor exercises, and psychoeducation modules (texts, videos); training tailored based on initial assessment; no reminder	3	care as usual (CAU); access to DiGA after 3 months (waitlist)	Germany	at end of intervention (3 months)	IG: 5/122 = 4%; CG: 1/119= 1%	no follow up	Wiemer et al 2022	Improvement of relevant risk factors for heart health: abdominal and hip circumference	secondary	waist to hip ratio	1	unclear whether self-measured	mN	improvement of health	no	not extracted for secondary outcomes
elevida	Nervous System	Multiple sclerosis [Encephalomyelitis disseminata] (G35)	Pöttgen et al 2018	2018-03-16	ISRCTN25692173	2014-06-06	prospective	no	parallel two-arm RCT	Patients were recruited by advertisements published on the website of the German MS patient organisation (Deutsche Multiple Sklerose Gesellschaft DMSG), both by the local DMSG chapter and nationally. In addition, information about the study was sent out via the e-newsletter of the Institut für Neuroim- munologie und Multiple Sklerose, and leaflets were distrib- uted at the MS outpatient centre, U…	1) diagnosis of MS; 2) age ≥ 18; 3) self-reported fatigue at screening (FSMC score of ≥ 43); 4) no major neurological or psychiatric comorbidities (dementia, stroke, autism, or psychosis, although comorbid depression was allowed); 5) no MS relapse in the last 4 weeks	N = 275 (IG = 139, CG = 136)	sex female IG: 82% (N= 114); CG: 79% (N=108); mean age: IG: 40,8 (SD 11,1); CG: 41,9 (SD 9,4)	yes	yes	yes	no	Self-guided, web-based intervention; based on CBT; simulated dialogues and exercises to manage fatigue; content dynamically adjusted based on user responses; no reminder	3	care as usual (CAU); access to DiHA after 6 months (waitlist)	Germany	at end of intervention (3 months)	IG: 36/139=25,8%; CG: 15/136=11%	1 (6 months)	Pöttgen et al 2018	activities of daily living	other	Frenchay Activity Index (FAI)	1	yes	psVV	Coping with illness-related difficulties in everyday life	yes	not extracted for other outcomes	text and table contradictory
elevida	Nervous System	Multiple sclerosis [Encephalomyelitis disseminata] (G35)	Pöttgen et al 2018	2018-03-16	ISRCTN25692173	2014-06-06	prospective	no	parallel two-arm RCT	Patients were recruited by advertisements published on the website of the German MS patient organisation (Deutsche Multiple Sklerose Gesellschaft DMSG), both by the local DMSG chapter and nationally. In addition, information about the study was sent out via the e-newsletter of the Institut für Neuroim- munologie und Multiple Sklerose, and leaflets were distrib- uted at the MS outpatient centre, U…	1) diagnosis of MS; 2) age ≥ 18; 3) self-reported fatigue at screening (FSMC score of ≥ 43); 4) no major neurological or psychiatric comorbidities (dementia, stroke, autism, or psychosis, although comorbid depression was allowed); 5) no MS relapse in the last 4 weeks	N = 275 (IG = 139, CG = 136)	sex female IG: 82% (N= 114); CG: 79% (N=108); mean age: IG: 40,8 (SD 11,1); CG: 41,9 (SD 9,4)	yes	yes	yes	no	Self-guided, web-based intervention; based on CBT; simulated dialogues and exercises to manage fatigue; content dynamically adjusted based on user responses; no reminder	3	care as usual (CAU); access to DiHA after 6 months (waitlist)	Germany	at end of intervention (3 months)	IG: 36/139=25,8%; CG: 15/136=11%	1 (6 months)	Pöttgen et al 2018	additional questionnaires	other	illness perception, coping and personal traits, responses to symtoms	N/A	not reported	other	other	N/A	N/A	not reported
HelloBetter Diabetes (until 2024: HelloBetter Diabetes und Depression)	Hormones and Metabolism	Diabetes mellitus, type 1 (E10), Diabetes mellitus, type 2 (E11)	Balzus et al 2021	2021-08-01	DRKS00004748	2013-02-25	prospective	yes	parallel two-arm RCT	information about study of persons with diabetes mellitus type 1 and 2 by 1 German health insurance; advertisements in German journals for persons with diabetes and social media; recruitment between march 2013 and january 2015	1) increased depressive symptoms (ADS >= 23); 2) diabetes mellitus type 1 or 2; 3) age ≥ 18; 4) knowledge of German; 5) internet access; 6) e-mail adress; 7) informed consent.	N=254 (IG= 128, CG= 126)	sex female IG 63.3 % (N= 81), CG 62.7 % (N= 79); mean age: IG: 50.2 (SD 11.6), CG: 51.3 (SD 11.9)	yes	yes	not reported	no	Self-guided, web-based intervention; based on CBT techniques, including interactive modules (videos, audios, texts, exercises) and online diary; tailored based on individual progress; no reminder.	2	access to DiGA after 12 months (waitlist)	Germany	at end of intervention (2 months)	IG: 31/130= 23,8%; CG: 16/130= 12,3%	2 (6 months and 12 months)	Balzus et al 2021	depressiveness	secondary	HADS-D	1	yes	mN	improvement of health	yes	not extracted for secondary outcomes
HelloBetter Diabetes (until 2024: HelloBetter Diabetes und Depression)	Hormones and Metabolism	Diabetes mellitus, type 1 (E10), Diabetes mellitus, type 2 (E11)	Balzus et al 2021	2021-08-01	DRKS00004748	2013-02-25	prospective	yes	parallel two-arm RCT	information about study of persons with diabetes mellitus type 1 and 2 by 1 German health insurance; advertisements in German journals for persons with diabetes and social media; recruitment between march 2013 and january 2016	1) increased depressive symptoms (ADS >= 23); 2) diabetes mellitus type 1 or 2; 3) age ≥ 18; 4) knowledge of German; 5) internet access; 6) e-mail adress; 7) informed consent.	N=254 (IG= 128, CG= 126)	sex female IG 63.3 % (N= 81), CG 62.7 % (N= 79); mean age: IG: 50.2 (SD 11.6), CG: 51.3 (SD 11.9)	yes	yes	not reported	no	Self-guided, web-based intervention; based on CBT techniques, including interactive modules (videos, audios, texts, exercises) and online diary; tailored based on individual progress; no reminder.	2	access to DiGA after 12 months (waitlist)	Germany	at end of intervention (2 months)	IG: 31/130= 23,8%; CG: 16/130= 12,3%	2 (6 months and 12 months)	Balzus et al 2021	diabetes related emotional stress	secondary	Problem Areas in Diabetes Scale (PAID)	1	yes	mN	improvement of health	yes	not extracted for secondary outcomes
HelloBetter Diabetes (until 2024: HelloBetter Diabetes und Depression)	Hormones and Metabolism	Diabetes mellitus, type 1 (E10), Diabetes mellitus, type 2 (E11)	Balzus et al 2021	2021-08-01	DRKS00004748	2013-02-25	prospective	yes	parallel two-arm RCT	information about study of persons with diabetes mellitus type 1 and 2 by 1 German health insurance; advertisements in German journals for persons with diabetes and social media; recruitment between march 2013 and january 2014	1) increased depressive symptoms (ADS >= 23); 2) diabetes mellitus type 1 or 2; 3) age ≥ 18; 4) knowledge of German; 5) internet access; 6) e-mail adress; 7) informed consent.	N=254 (IG= 128, CG= 126)	sex female IG 63.3 % (N= 81), CG 62.7 % (N= 79); mean age: IG: 50.2 (SD 11.6), CG: 51.3 (SD 11.9)	yes	yes	not reported	no	Self-guided, web-based intervention; based on CBT techniques, including interactive modules (videos, audios, texts, exercises) and online diary; tailored based on individual progress; no reminder.	2	access to DiHA after 12 months (waitlist)	Germany	at end of intervention (2 months)	IG: 31/130= 23,8%; CG: 16/130= 12,3%	2 (6 months and 12 months)	Balzus et al 2021	depressive symptoms	primary	Allgemeine Depressionsskala (ADS) (Hautzinger et al 2012 a,b); Schmitt et al 2013); (engl.: CES-D, Radloff 1977; Vilagut 2016)	1	yes	mN	improvement of health	yes	Reduction d= 0,94 (p < 0,001) = large effect
HelloBetter Diabetes (until 2024: HelloBetter Diabetes und Depression)	Hormones and Metabolism	Diabetes mellitus, type 1 (E10), Diabetes mellitus, type 2 (E11)	Balzus et al 2021	2021-08-01	DRKS00004748	2013-02-25	prospective	yes	parallel two-arm RCT	information about study of persons with diabetes mellitus type 1 and 2 by 1 German health insurance; advertisements in German journals for persons with diabetes and social media; recruitment between march 2013 and january 2017	1) increased depressive symptoms (ADS >= 23); 2) diabetes mellitus type 1 or 2; 3) age ≥ 18; 4) knowledge of German; 5) internet access; 6) e-mail adress; 7) informed consent.	N=254 (IG= 128, CG= 126)	sex female IG 63.3 % (N= 81), CG 62.7 % (N= 79); mean age: IG: 50.2 (SD 11.6), CG: 51.3 (SD 11.9)	yes	yes	not reported	no	Self-guided, web-based intervention; based on CBT techniques, including interactive modules (videos, audios, texts, exercises) and online diary; tailored based on individual progress; no reminder.	2	access to DiGA after 12 months (waitlist)	Germany	at end of intervention (2 months)	IG: 31/130= 23,8%; CG: 16/130= 12,3%	2 (6 months and 12 months)	Balzus et al 2021	worrying	secondary	Penn State Worrying Questionnaire (PSWQ)	1	yes	mN	improvement of health	yes	not extracted for secondary outcomes
HelloBetter Diabetes (until 2024: HelloBetter Diabetes und Depression)	Hormones and Metabolism	Diabetes mellitus, type 1 (E10), Diabetes mellitus, type 2 (E11)	Balzus et al 2021	2021-08-01	DRKS00004748	2013-02-25	prospective	yes	parallel two-arm RCT	information about study of persons with diabetes mellitus type 1 and 2 by 1 German health insurance; advertisements in German journals for persons with diabetes and social media; recruitment between march 2013 and january 2018	1) increased depressive symptoms (ADS >= 23); 2) diabetes mellitus type 1 or 2; 3) age ≥ 18; 4) knowledge of German; 5) internet access; 6) e-mail adress; 7) informed consent.	N=254 (IG= 128, CG= 126)	sex female IG 63.3 % (N= 81), CG 62.7 % (N= 79); mean age: IG: 50.2 (SD 11.6), CG: 51.3 (SD 11.9)	yes	yes	not reported	no	Self-guided, web-based intervention; based on CBT techniques, including interactive modules (videos, audios, texts, exercises) and online diary; tailored based on individual progress; no reminder.	2	access to DiGA after 12 months (waitlist)	Germany	at end of intervention (2 months)	IG: 31/130= 23,8%; CG: 16/130= 12,3%	2 (6 months and 12 months)	Balzus et al 2021	behavioral activation for depression	secondary	Behavioral Activation for Depression Scale, Short Form (BADS-SF)	1	yes	other	other	yes	not extracted for secondary outcomes
HelloBetter Diabetes (until 2024: HelloBetter Diabetes und Depression)	Hormones and Metabolism	Diabetes mellitus, type 1 (E10), Diabetes mellitus, type 2 (E11)	Balzus et al 2021	2021-08-01	DRKS00004748	2013-02-25	prospective	yes	parallel two-arm RCT	information about study of persons with diabetes mellitus type 1 and 2 by 1 German health insurance; advertisements in German journals for persons with diabetes and social media; recruitment between march 2013 and january 2019	1) increased depressive symptoms (ADS >= 23); 2) diabetes mellitus type 1 or 2; 3) age ≥ 18; 4) knowledge of German; 5) internet access; 6) e-mail adress; 7) informed consent.	N=254 (IG= 128, CG= 126)	sex female IG 63.3 % (N= 81), CG 62.7 % (N= 79); mean age: IG: 50.2 (SD 11.6), CG: 51.3 (SD 11.9)	yes	yes	not reported	no	Self-guided, web-based intervention; based on CBT techniques, including interactive modules (videos, audios, texts, exercises) and online diary; tailored based on individual progress; no reminder.	2	access to DiGA after 12 months (waitlist)	Germany	at end of intervention (2 months)	IG: 31/130= 23,8%; CG: 16/130= 12,3%	2 (6 months and 12 months)	Balzus et al 2021	problem solving capacity	secondary	Social Problem Solving Inventory-Revised (SPSI-R); subscales negative & positive problem orientation (NPO, PPO)	2	yes	other	other	yes	not extracted for secondary outcomes	separately reported= 2 OMI
HelloBetter Diabetes (until 2024: HelloBetter Diabetes und Depression)	Hormones and Metabolism	Diabetes mellitus, type 1 (E10), Diabetes mellitus, type 2 (E11)	Balzus et al 2021	2021-08-01	DRKS00004748	2013-02-25	prospective	yes	parallel two-arm RCT	information about study of persons with diabetes mellitus type 1 and 2 by 1 German health insurance; advertisements in German journals for persons with diabetes and social media; recruitment between march 2013 and january 2020	1) increased depressive symptoms (ADS >= 23); 2) diabetes mellitus type 1 or 2; 3) age ≥ 18; 4) knowledge of German; 5) internet access; 6) e-mail adress; 7) informed consent.	N=254 (IG= 128, CG= 126)	sex female IG 63.3 % (N= 81), CG 62.7 % (N= 79); mean age: IG: 50.2 (SD 11.6), CG: 51.3 (SD 11.9)	yes	yes	not reported	no	Self-guided, web-based intervention; based on CBT techniques, including interactive modules (videos, audios, texts, exercises) and online diary; tailored based on individual progress; no reminder.	2	access to DiGA after 12 months (waitlist)	Germany	at end of intervention (2 months)	IG: 31/130= 23,8%; CG: 16/130= 12,3%	2 (6 months and 12 months)	Balzus et al 2021	quality of life (mental health, physical health, health-related)	secondary	SF-12 (physical & mental health subscales); EuroQol-EQ-5D-3L	3	yes	mN	improvement of quality of life	yes: mental health dimension ; no: physical health; no: EQ-5D-3L	not extracted for secondary outcomes	separately reported= 3 OMI
HelloBetter Diabetes (until 2024: HelloBetter Diabetes und Depression)	Hormones and Metabolism	Diabetes mellitus, type 1 (E10), Diabetes mellitus, type 2 (E11)	Balzus et al 2021	2021-08-01	DRKS00004748	2013-02-25	prospective	yes	parallel two-arm RCT	information about study of persons with diabetes mellitus type 1 and 2 by 1 German health insurance; advertisements in German journals for persons with diabetes and social media; recruitment between march 2013 and january 2021	1) increased depressive symptoms (ADS >= 23); 2) diabetes mellitus type 1 or 2; 3) age ≥ 18; 4) knowledge of German; 5) internet access; 6) e-mail adress; 7) informed consent.	N=254 (IG= 128, CG= 126)	sex female IG 63.3 % (N= 81), CG 62.7 % (N= 79); mean age: IG: 50.2 (SD 11.6), CG: 51.3 (SD 11.9)	yes	yes	not reported	no	Self-guided, web-based intervention; based on CBT techniques, including interactive modules (videos, audios, texts, exercises) and online diary; tailored based on individual progress; no reminder.	2	access to DiGA after 12 months (waitlist)	Germany	at end of intervention (2 months)	IG: 31/130= 23,8%; CG: 16/130= 12,3%	2 (6 months and 12 months)	Balzus et al 2021	acceptance of diabetes	secondary	Acceptance and Action Diabetes Questionnaire (AADQ)	1	yes	other	other	no	not extracted for secondary outcomes
HelloBetter Diabetes (until 2024: HelloBetter Diabetes und Depression)	Hormones and Metabolism	Diabetes mellitus, type 1 (E10), Diabetes mellitus, type 2 (E11)	Balzus et al 2021	2021-08-01	DRKS00004748	2013-02-25	prospective	yes	parallel two-arm RCT	information about study of persons with diabetes mellitus type 1 and 2 by 1 German health insurance; advertisements in German journals for persons with diabetes and social media; recruitment between march 2013 and january 2022	1) increased depressive symptoms (ADS >= 23); 2) diabetes mellitus type 1 or 2; 3) age ≥ 18; 4) knowledge of German; 5) internet access; 6) e-mail adress; 7) informed consent.	N=254 (IG= 128, CG= 126)	sex female IG 63.3 % (N= 81), CG 62.7 % (N= 79); mean age: IG: 50.2 (SD 11.6), CG: 51.3 (SD 11.9)	yes	yes	not reported	no	Self-guided, web-based intervention; based on CBT techniques, including interactive modules (videos, audios, texts, exercises) and online diary; tailored based on individual progress; no reminder.	2	access to DiGA after 12 months (waitlist)	Germany	at end of intervention (2 months)	IG: 31/130= 23,8%; CG: 16/130= 12,3%	2 (6 months and 12 months)	Balzus et al 2021	diabetes self-management	secondary	Diabetes Self-Management Questionnaire (DSMQ)	1	yes	psVV	Coping with illness-related difficulties in everyday life	no	not extracted for secondary outcomes
HelloBetter Diabetes (until 2024: HelloBetter Diabetes und Depression)	Hormones and Metabolism	Diabetes mellitus, type 1 (E10), Diabetes mellitus, type 2 (E11)	Balzus et al 2021	2021-08-01	DRKS00004748	2013-02-25	prospective	yes	parallel two-arm RCT	information about study of persons with diabetes mellitus type 1 and 2 by 1 German health insurance; advertisements in German journals for persons with diabetes and social media; recruitment between march 2013 and january 2023	1) increased depressive symptoms (ADS >= 23); 2) diabetes mellitus type 1 or 2; 3) age ≥ 18; 4) knowledge of German; 5) internet access; 6) e-mail adress; 7) informed consent.	N=254 (IG= 128, CG= 126)	sex female IG 63.3 % (N= 81), CG 62.7 % (N= 79); mean age: IG: 50.2 (SD 11.6), CG: 51.3 (SD 11.9)	yes	yes	not reported	no	Self-guided, web-based intervention; based on CBT techniques, including interactive modules (videos, audios, texts, exercises) and online diary; tailored based on individual progress; no reminder.	2	access to DiGA after 12 months (waitlist)	Germany	at end of intervention (2 months)	IG: 31/130= 23,8%; CG: 16/130= 12,3%	2 (6 months and 12 months)	Balzus et al 2021	attitude to seeking psychological help	secondary	attitudes towards seeking psychological help scale (ATSPHS)	1	yes	other	other	no	not extracted for secondary outcomes
HelloBetter Diabetes (until 2024: HelloBetter Diabetes und Depression)	Hormones and Metabolism	Diabetes mellitus, type 1 (E10), Diabetes mellitus, type 2 (E11)	Balzus et al 2021	2021-08-01	DRKS00004748	2013-02-25	prospective	yes	parallel two-arm RCT	information about study of persons with diabetes mellitus type 1 and 2 by 1 German health insurance; advertisements in German journals for persons with diabetes and social media; recruitment between march 2013 and january 2024	1) increased depressive symptoms (ADS >= 23); 2) diabetes mellitus type 1 or 2; 3) age ≥ 18; 4) knowledge of German; 5) internet access; 6) e-mail adress; 7) informed consent.	N=254 (IG= 128, CG= 126)	sex female IG 63.3 % (N= 81), CG 62.7 % (N= 79); mean age: IG: 50.2 (SD 11.6), CG: 51.3 (SD 11.9)	yes	yes	not reported	no	Self-guided, web-based intervention; based on CBT techniques, including interactive modules (videos, audios, texts, exercises) and online diary; tailored based on individual progress; no reminder.	2	access to DiGA after 12 months (waitlist)	Germany	at end of intervention (2 months)	IG: 31/130= 23,8%; CG: 16/130= 12,3%	2 (6 months and 12 months)	Balzus et al 2021	glycaemic control	secondary	HbA1c value	1	yes	mN	improvement of health	N/A	N/A	not measured at post-assessment
HelloBetter Diabetes (until 2024: HelloBetter Diabetes und Depression)	Hormones and Metabolism	Diabetes mellitus, type 1 (E10), Diabetes mellitus, type 2 (E11)	Balzus et al 2021	2021-08-01	DRKS00004748	2013-02-25	prospective	yes	parallel two-arm RCT	information about study of persons with diabetes mellitus type 1 and 2 by 1 German health insurance; advertisements in German journals for persons with diabetes and social media; recruitment between march 2013 and january 2025	1) increased depressive symptoms (ADS >= 23); 2) diabetes mellitus type 1 or 2; 3) age ≥ 18; 4) knowledge of German; 5) internet access; 6) e-mail adress; 7) informed consent.	N=254 (IG= 128, CG= 126)	sex female IG 63.3 % (N= 81), CG 62.7 % (N= 79); mean age: IG: 50.2 (SD 11.6), CG: 51.3 (SD 11.9)	yes	yes	not reported	no	Self-guided, web-based intervention; based on CBT techniques, including interactive modules (videos, audios, texts, exercises) and online diary; tailored based on individual progress; no reminder.	2	access to DiGA after 12 months (waitlist)	Germany	at end of intervention (2 months)	IG: 31/130= 23,8%; CG: 16/130= 12,3%	2 (6 months and 12 months)	Balzus et al 2021	client satisfaction	secondary	CSQ-8	1	yes	other	other	N/A	N/A	only in intervention group
HelloBetter Diabetes (until 2024: HelloBetter Diabetes und Depression)	Hormones and Metabolism	Diabetes mellitus, type 1 (E10), Diabetes mellitus, type 2 (E11)	Balzus et al 2021	2021-08-01	DRKS00004748	2013-02-25	prospective	yes	parallel two-arm RCT	information about study of persons with diabetes mellitus type 1 and 2 by 1 German health insurance; advertisements in German journals for persons with diabetes and social media; recruitment between march 2013 and january 2026	1) increased depressive symptoms (ADS >= 23); 2) diabetes mellitus type 1 or 2; 3) age ≥ 18; 4) knowledge of German; 5) internet access; 6) e-mail adress; 7) informed consent.	N=254 (IG= 128, CG= 126)	sex female IG 63.3 % (N= 81), CG 62.7 % (N= 79); mean age: IG: 50.2 (SD 11.6), CG: 51.3 (SD 11.9)	yes	yes	not reported	no	Self-guided, web-based intervention; based on CBT techniques, including interactive modules (videos, audios, texts, exercises) and online diary; tailored based on individual progress; no reminder.	2	access to DiGA after 12 months (waitlist)	Germany	at end of intervention (2 months)	IG: 31/130= 23,8%; CG: 16/130= 12,3%	2 (6 months and 12 months)	Balzus et al 2021	negative side effects of psychotherapy	secondary	INEP	1	yes	pSVV	patient safety	N/A	N/A	only in intervention group
oviva Direkt für Adipositas	Hormones and Metabolism	Obesity (E66.00, E66.01)	Gemesi et al 2023	unknown	DRKS00025291	2022-03-11	prospective	no	parallel two-arm RCT	participants recruited through social media (Facebook, instagram); advertising in Munich subway, flyers in doctor´s offces	1) age 18 to 70; 2) BMI 30-40; 3) no severe comorbidities such as diabetes mellitus, cardiovascular disesase, cancer; 4) smartphone	N= 168 (IG=84, CG= 84)	sex female: IG 67,9% (N= 57), CG 60,7% (N= 51 ); mean age: IG 47,4 (SD 11,5), CG 46,3 (SD 10,6)	probably yes (see p. 3)	yes	yes	no	self-guided, app-based intervention; multi-modal weight loss program including modules for diet, physical activity and behavioral change strategies; tailored based on individual weight loss goals and progress; automated progress feedback and reminder to enter data	3	care as usual (CAU) ; access to DiGA after 3 months (waitlist)	Germany	at end of intervention (3 months)	IG: 21/84=25%; CG: 8/84=9,5%	1 (6 months)	Gemesi et al 2023	health-related quality of life	secondary	EQ-5D-5L	1	yes	mN	improvement of quality of life	no	not extracted for secondary outcomes
zanadio	Hormones and Metabolism	Obesity (E66.00, E66.01)	Roth et al 2023	2023-04-26	DRKS00024415; (nicht zitiert hier: DRKS00026606 ; DRKS00029070)	04.02.2021 (17.05.2022/ 09.09.2021 )	retrospective/prospective/ prospective	no	parallel two-arm RCT	recruited between january and march 2021 via a study website that was part of the zanadio website hosted by the manufacturer	1) obesity (= BMI 30-40; ICD 10 diagnosis E66 and E66.01; classification according to EOSS level 0-2) 2) ownership of a mobile device; 3) fluency in written and spoken German	N= 150 (IG= 76, CG= 73)	sex female IG 90,7% (N= 69); CG: 91,8% (N= 67); mean age: IG 43,8 (SD 10,6), CG 42,9 (SD 11,1)	probably yes (see p. 1303)	yes	yes	yes	self-guided, app-based intervention; multimodal weight loss approach combining nutrition, exercise and behavioral therapy; tailored based on individual weight loss goals and progress; no reminder	12	continutiy of life routines, self- initated weight loss activities allowed; access to DiGA after 3 months (waitlist)	Germany	at end of intervention (12 months)	IG: 9/77= 11,6 %; CG: 6/73= 8,2%	no follow up	Roth et al 2023	quality of life	secondary	WHOQOL-BREF	1	yes: online survey	mN	improvement of quality of life	no	not extracted for secondary outcomes
HelloBetter Panik	Psychology	Phobic disorders (F40.01), other anxiety disorders (F41.0)	Ebenfeld et al 2021	2021-03-01	DRKS00005223	2013-08-15	prospective	yes	parallel two-arm RCT	Announcements in newspapers, support groups, and social media, such as Facebook, application via website ; between August 2013 and October 2014	1) mild-to-moderate panic symptoms (PAS score: 9-28); 2) age ≥ 18 ; 3) panic as primary concern for seeking help; 4) internet and smartphone access with minimum system requirements of iPhone (TM) 3GS (Apple Inc; iOS 6 and iOS 7) or a comparable Android device (Android 2.3 or newer); 5) informed consent	N=92 (IG= 45, CG=47)	sex female IG 60% (N= 27); CG: 51% (N= 24); mean age IG 39,33 (SD 10.83), CG 37,43 (SD 10.03)	yes	yes	yes	no	guided, web- and app-based intervention; offering CBT training, including psychoeducation, cognitive restructuring relaxation and exposure exercises; no tailored content; written feedback by coach after every session to increase adherence and motivaion; reminder sent by coaches if no login for 1 week	2	access to DiHA after 6 months (waitlist)	not reported	at end of intervention (2 months)	IG 4/45= 8,8%; CG 4/47= 8,5%	2 (3 months and 6 months)	Ebenfeld et al 2021	severity of panic and agoraphobia symptoms	primary	Panic and Agoraphobia Scale (PAS) (Bandelow 1995, 1997, 2000), German version: Panik- und Agoraphobieskala	1	yes	mN	improvement of health	yes	Reduction d= 0,66 (p = 0,002)
zanadio	Hormones and Metabolism	Obesity (E66.00, E66.01)	Roth et al 2023	2023-04-26	DRKS00024415; (nicht zitiert hier: DRKS00026606 ; DRKS00029070)	04.02.2021 (17.05.2022/ 09.09.2021 )	retrospective/prospective/ prospective	no	parallel two-arm RCT	recruited between january and march 2021 via a study website that was part of the zanadio website hosted by the manufacturer	1) obesity (= BMI 30-40; ICD 10 diagnosis E66 and E66.01; classification according to EOSS level 0-2) 2) ownership of a mobile device; 3) fluency in written and spoken German	N= 150 (IG= 76, CG= 73)	sex female IG 90,7% (N= 69); CG: 91,8% (N= 67); mean age: IG 43,8 (SD 10,6), CG 42,9 (SD 11,1)	probably yes (see p. 1303)	yes	yes	yes	self-guided, app-based intervention; multimodal weight loss approach combining nutrition, exercise and behavioral therapy; tailored based on individual weight loss goals and progress; no reminder	12	continutiy of life routines, self- initated weight loss activities allowed; access to DiGA after 3 months (waitlist)	Germany	at end of intervention (12 months)	IG: 9/77= 11,6 %; CG: 6/73= 8,2%	no follow up	Roth et al 2023	waist to height ratio (body fat distribution)	secondary	WHtR (waist circumference in centimeters divided by body height in centimeters)	1	yes: self-measured by participants	other	other	yes	not extracted for secondary outcomes
zanadio	Hormones and Metabolism	Obesity (E66.00, E66.01)	Roth et al 2023	2023-04-26	DRKS00024415; (nicht zitiert hier: DRKS00026606 ; DRKS00029070)	04.02.2021 (17.05.2022/ 09.09.2021 )	retrospective/prospective/ prospective	no	parallel two-arm RCT	recruited between january and march 2021 via a study website that was part of the zanadio website hosted by the manufacturer	1) obesity (= BMI 30-40; ICD 10 diagnosis E66 and E66.01; classification according to EOSS level 0-2) 2) ownership of a mobile device; 3) fluency in written and spoken German	N= 150 (IG= 76, CG= 73)	sex female IG 90,7% (N= 69); CG: 91,8% (N= 67); mean age: IG 43,8 (SD 10,6), CG 42,9 (SD 11,1)	probably yes (see p. 1303)	yes	yes	yes	self-guided, app-based intervention; multimodal weight loss approach combining nutrition, exercise and behavioral therapy; tailored based on individual weight loss goals and progress; no reminder	12	continutiy of life routines, self- initated weight loss activities allowed; access to DiGA after 3 months (waitlist)	Germany	at end of intervention (12 months)	IG: 9/77= 11,6 %; CG: 6/73= 8,2%	no follow up	Roth et al 2023	well-being	secondary	WHO-5 Well-Being Index	1	yes: online survey	mN	improvement of health	yes	not extracted for secondary outcomes
Kaia Rücken	Muscles, Bones, and Joints	Back pain (M54)	Priebe et al 2022	2022-11-16	DRKS00015048	2018-12-17	retrospective	no	cluster RCT	1) Recruitment by participating GPs and 2) recruit- ment via Facebook advertising for regions of Bavaria around clusters of GPs. Recruitment of patients started in August 2017 and was closed March 2019	1) acute NLPB (up to 6 weeks) or subacute stage (6–12 weeks); 2) no more than 6 recurrent episodes of LBP, lasting not longer than 12 weeks, ending at least 12 months prior; 3) e-mail access; 4) smartphone or tablet in IG; 5) adequate German skills; 6) member of AOK Bayern, BARMER or DAK; 7) informed consent	N=1245 (IG= 933, CG= 312)	sex female IG: 65% (N=606); CG- 64% (N= 200); mean age: IG: 42 (SD 12,4) ; CG: 37 (SD 12,6)	yes	yes	not reported	no	self-guided, web-based intervention; multidisciplinary approach with educational content, physiotherapy and mindfulness exercises, teleconsultation for patients at high risk of chronic back pain; no tailoring of content; no reminder	6	standard treatment (according to national guidelines)	Germany	at end of intervention (6 months)	IG: 253/933 =27,2 %; CG; 51/312 = 6,4% CG	2 (timing not reported)	Priebe et al 2022	physical and mental well-being	secondary	Veterans RAND 12 Item Health Survey (VR-12)	1	yes	mN	improvement of health	yes	not extracted for secondary outcomes
Kaia Rücken	Muscles, Bones, and Joints	Back pain (M54)	Priebe et al 2022	2022-11-16	DRKS00015048	2018-12-17	retrospective	no	cluster RCT	1) Recruitment by participating GPs and 2) recruit- ment via Facebook advertising for regions of Bavaria around clusters of GPs. Recruitment of patients started in August 2017 and was closed March 2019	1) acute NLPB (up to 6 weeks) or subacute stage (6–12 weeks); 2) no more than 6 recurrent episodes of LBP, lasting not longer than 12 weeks, ending at least 12 months prior; 3) e-mail access; 4) smartphone or tablet in IG; 5) adequate German skills; 6) member of AOK Bayern, BARMER or DAK; 7) informed consent	N=1245 (IG= 933, CG= 312)	sex female IG: 65% (N=606); CG- 64% (N= 200); mean age: IG: 42 (SD 12,4) ; CG: 37 (SD 12,6)	yes	yes	not reported	no	self-guided, web-based intervention; multidisciplinary approach with educational content, physiotherapy and mindfulness exercises, teleconsultation for patients at high risk of chronic back pain; no tailoring of content; no reminder	6	standard treatment (according to national guidelines)	Germany	at end of intervention (6 months)	IG: 253/933 =27,2 %; CG; 51/312 = 6,4% CG	2 (timing not reported)	Priebe et al 2022	functional ability	secondary	Hannover Functional Ability Questionnaire (HFAQ, FFbH-r “Funktionsfragebogen Hannover Rücken”)	1	yes	mN	improvement of health	yes	not extracted for secondary outcomes
Kaia Rücken	Muscles, Bones, and Joints	Back pain (M54)	Priebe et al 2022	2022-11-16	DRKS00015048	2018-12-17	retrospective	no	cluster RCT	1) Recruitment by participating GPs and 2) recruit- ment via Facebook advertising for regions of Bavaria around clusters of GPs. Recruitment of patients started in August 2017 and was closed March 2019	1) acute NLPB (up to 6 weeks) or subacute stage (6–12 weeks); 2) no more than 6 recurrent episodes of LBP, lasting not longer than 12 weeks, ending at least 12 months prior; 3) e-mail access; 4) smartphone or tablet in IG; 5) adequate German skills; 6) member of AOK Bayern, BARMER or DAK; 7) informed consent	N=1245 (IG= 933, CG= 312)	sex female IG: 65% (N=606); CG- 64% (N= 200); mean age: IG: 42 (SD 12,4) ; CG: 37 (SD 12,6)	yes	yes	not reported	no	self-guided, web-based intervention; multidisciplinary approach with educational content, physiotherapy and mindfulness exercises, teleconsultation for patients at high risk of chronic back pain; no tailoring of content; no reminder	6	standard treatment (according to national guidelines)	Germany	at end of intervention (6 months)	IG: 253/933 =27,2 %; CG; 51/312 = 6,4% CG	2 (timing not reported)	Priebe et al 2022	psychopathological parameters (anxiety; depression; stress)	secondary	Depression Anxiety Stress Scale (DASS)	1	yes	mN	improvement of health	yes	not extracted for secondary outcomes
Kaia Rücken	Muscles, Bones, and Joints	Back pain (M54)	Priebe et al 2022	2022-11-16	DRKS00015048	2018-12-17	retrospective	no	cluster RCT	1) Recruitment by participating GPs and 2) recruit- ment via Facebook advertising for regions of Bavaria around clusters of GPs. Recruitment of patients started in August 2017 and was closed March 2019	1) acute NLPB (up to 6 weeks) or subacute stage (6–12 weeks); 2) no more than 6 recurrent episodes of LBP, lasting not longer than 12 weeks, ending at least 12 months prior; 3) e-mail access; 4) smartphone or tablet in IG; 5) adequate German skills; 6) member of AOK Bayern, BARMER or DAK; 7) informed consent	N=1245 (IG= 933, CG= 312)	sex female IG: 65% (N=606); CG- 64% (N= 200); mean age: IG: 42 (SD 12,4) ; CG: 37 (SD 12,6)	yes	yes	not reported	no	self-guided, web-based intervention; multidisciplinary approach with educational content, physiotherapy and mindfulness exercises, teleconsultation for patients at high risk of chronic back pain; no tailoring of content; no reminder	6	standard treatment (according to national guidelines)	Germany	at end of intervention (6 months)	IG: 253/933 =27,2 %; CG; 51/312 = 6,4% CG	2 (timing not reported)	Priebe et al 2022	pain graduation	secondary	graded chronic pain status (GCPS)	1	yes	mN	improvement of health	yes	not extracted for secondary outcomes
elevida	Nervous System	Multiple sclerosis [Encephalomyelitis disseminata] (G35)	Pöttgen et al 2018	2018-03-16	ISRCTN25692173	2014-06-06	prospective	no	parallel two-arm RCT	Patients were recruited by advertisements published on the website of the German MS patient organisation (Deutsche Multiple Sklerose Gesellschaft DMSG), both by the local DMSG chapter and nationally. In addition, information about the study was sent out via the e-newsletter of the Institut für Neuroim- munologie und Multiple Sklerose, and leaflets were distrib- uted at the MS outpatient centre, U…	1) diagnosis of MS; 2) age ≥ 18; 3) self-reported fatigue at screening (FSMC score of ≥ 43); 4) no major neurological or psychiatric comorbidities (dementia, stroke, autism, or psychosis, although comorbid depression was allowed); 5) no MS relapse in the last 4 weeks	N = 275 (IG = 139, CG = 136)	sex female IG: 82% (N= 114); CG: 79% (N=108); mean age: IG: 40,8 (SD 11,1); CG: 41,9 (SD 9,4)	yes	yes	yes	no	Self-guided, web-based intervention; based on CBT; simulated dialogues and exercises to manage fatigue; content dynamically adjusted based on user responses; no reminder	3	care as usual (CAU); access to DiGA after 6 months (waitlist)	Germany	at end of intervention (3 months)	IG: 36/139=25,8%; CG: 15/136=11%	1 (6 months)	Pöttgen et al 2018	MS-specific motor and cognitive fatigue	secondary	Fatigue Scale for Motor and Cognitive Functions (FSMC)	1	yes	mN	improvement of health	yes	not extracted for secondary outcomes
HelloBetter Panik	Psychology	Phobic disorders (F40.01), other anxiety disorders (F41.0)	Ebenfeld et al 2021	2021-03-01	DRKS00005223	2013-08-15	prospective	yes	parallel two-arm RCT	Announcements in newspapers, support groups, and social media, such as Facebook, application via website ; between August 2013 and October 2014	1) mild-to-moderate panic symptoms (PAS score: 9-28); 2) age ≥ 18 ; 3) panic as primary concern for seeking help; 4) internet and smartphone access with minimum system requirements of iPhone (TM) 3GS (Apple Inc; iOS 6 and iOS 7) or a comparable Android device (Android 2.3 or newer); 5) informed consent	N=92 (IG= 45, CG=47)	sex female IG 60% (N= 27); CG: 51% (N= 24); mean age IG 39,33 (SD 10.83), CG 37,43 (SD 10.03)	yes	yes	yes	no	guided, web- and app-based intervention; offering CBT training, including psychoeducation, cognitive restructuring relaxation and exposure exercises; no tailored content; written feedback by coach after every session to increase adherence and motivaion; reminder sent by coaches if no login for 1 week	2	access to DiHA after 6 months (waitlist)	not reported	at end of intervention (2 months)	IG 4/45= 8,8%; CG 4/47= 8,5%	2 (3 months and 6 months)	Ebenfeld et al 2021	app usability	other	System Usability Scale (SUS)	1	yes	other	other	N/A	N/A	only in intervention group
elevida	Nervous System	Multiple sclerosis [Encephalomyelitis disseminata] (G35)	Pöttgen et al 2018	2018-03-16	ISRCTN25692174	2014-06-06	prospective	no	parallel two-arm RCT	Patients were recruited by advertisements published on the website of the German MS patient organisation (Deutsche Multiple Sklerose Gesellschaft DMSG), both by the local DMSG chapter and nationally. In addition, information about the study was sent out via the e-newsletter of the Institut für Neuroim- munologie und Multiple Sklerose, and leaflets were distrib- uted at the MS outpatient centre, U…	1) diagnosis of MS; 2) age ≥ 18; 3) self-reported fatigue at screening (FSMC score of ≥ 43); 4) no major neurological or psychiatric comorbidities (dementia, stroke, autism, or psychosis, although comorbid depression was allowed); 5) no MS relapse in the last 4 weeks	N = 275 (IG = 139, CG = 136)	sex female IG: 82% (N= 114); CG: 79% (N=108); mean age: IG: 40,8 (SD 11,1); CG: 41,9 (SD 9,4)	yes	yes	yes	no	Self-guided, web-based intervention; based on CBT; simulated dialogues and exercises to manage fatigue; content dynamically adjusted based on user responses; no reminder	3	care as usual (CAU); access to DiGA after 6 months (waitlist)	Germany	at end of intervention (3 months)	IG: 36/139=25,8%; CG: 15/136=11%	1 (6 months)	Pöttgen et al 2018	anxiety and depression	secondary	HADS-A, HADS-D	2	yes	mN	improvement of health	yes: HADS-A, no: HADS-D	not extracted for secondary outcomes
HelloBetter Stress und Burnout	other	Problems related to difficulties in coping with life (Z73)	Heber et al 2016	2016-01-27	DRKS00004749	2013-02-21	prospective	yes	parallel two-arm RCT	Participants were recruited in Germany from January to October 2013 in the general working population through newspaper articles and announcements by the ministry of education and a health insurance company which published an advertisement in a membership magazine.	1) age ≥ 18 years; 2) currently employed; 3) elevated stress, as PSS-10 score ≥ 22 4) informed consent after determination of eligibility, not named as inclusion criterion)	N = 264 (IG = 132, CG = 132)	sex female IG 73,5% (N= 97), CG 72,7% (N= 96); mean age: IG: 42,4 (SD 10.7), CG: 44,2 (SD 9,6)	yes	yes	not reported	no	self-guided, web-based intervention; based on Lazarus´ transactional model of stress applying problem solving and emotional regulation strategies; exercises with interactive elements (audio, video, downloads); tailored based on individual progress; non-therapeutic feedback after session completion and optional mobile reminders	1.75	care as usual (CAU); access to DiHA after 1,75 months (waitlist)	Germany	at end of intervention (7 weeks)	IG: 16/132= 12,1%; CG: 5/132=3,8%	2 (6 months and 12 months)	Heber et al 2016	stress exposure (perceived stress)	primary	Perceived Stress Scale PSS-10 (Cohen et al 1983, 2006, 2009)	1	yes	mN	improvement of health	yes	Reduction d = 0,83 (p < 0,001)
elevida	Nervous System	Multiple sclerosis [Encephalomyelitis disseminata] (G35)	Pöttgen et al 2018	2018-03-16	ISRCTN25692173	2014-06-06	prospective	no	parallel two-arm RCT	Patients were recruited by advertisements published on the website of the German MS patient organisation (Deutsche Multiple Sklerose Gesellschaft DMSG), both by the local DMSG chapter and nationally. In addition, information about the study was sent out via the e-newsletter of the Institut für Neuroim- munologie und Multiple Sklerose, and leaflets were distrib- uted at the MS outpatient centre, U…	1) diagnosis of MS; 2) age ≥ 18; 3) self-reported fatigue at screening (FSMC score of ≥ 43); 4) no major neurological or psychiatric comorbidities (dementia, stroke, autism, or psychosis, although comorbid depression was allowed); 5) no MS relapse in the last 4 weeks	N = 275 (IG = 139, CG = 136)	sex female IG: 82% (N= 114); CG: 79% (N=108); mean age: IG: 40,8 (SD 11,1); CG: 41,9 (SD 9,4)	yes	yes	yes	no	Self-guided, web-based intervention; based on CBT; simulated dialogues and exercises to manage fatigue; content dynamically adjusted based on user responses; no reminder	3	care as usual (CAU); access to DiGA after 6 months (waitlist)	Germany	at end of intervention (3 months)	IG: 36/139=25,8%; CG: 15/136=11%	1 (6 months)	Pöttgen et al 2018	self-reported cognitive difficulties	secondary	MSNQ	1	yes	mN	improvement of health	no	not extracted for secondary outcomes
elevida	Nervous System	Multiple sclerosis [Encephalomyelitis disseminata] (G35)	Pöttgen et al 2018	2018-03-16	ISRCTN25692173	2014-06-06	prospective	no	parallel two-arm RCT	Patients were recruited by advertisements published on the website of the German MS patient organisation (Deutsche Multiple Sklerose Gesellschaft DMSG), both by the local DMSG chapter and nationally. In addition, information about the study was sent out via the e-newsletter of the Institut für Neuroim- munologie und Multiple Sklerose, and leaflets were distrib- uted at the MS outpatient centre, U…	1) diagnosis of MS; 2) age ≥ 18; 3) self-reported fatigue at screening (FSMC score of ≥ 43); 4) no major neurological or psychiatric comorbidities (dementia, stroke, autism, or psychosis, although comorbid depression was allowed); 5) no MS relapse in the last 4 weeks	N = 275 (IG = 139, CG = 136)	sex female IG: 82% (N= 114); CG: 79% (N=108); mean age: IG: 40,8 (SD 11,1); CG: 41,9 (SD 9,4)	yes	yes	yes	no	Self-guided, web-based intervention; based on CBT; simulated dialogues and exercises to manage fatigue; content dynamically adjusted based on user responses; no reminder	3	care as usual (CAU); access to DiGA after 6 months (waitlist)	Germany	at end of intervention (3 months)	IG: 36/139=25,8%; CG: 15/136=11%	1 (6 months)	Pöttgen et al 2018	health related quality of life	secondary	Hamburg Quality of Life Questionnaire for MS (HAQUAMS): fatigue, thinking, mobility upper, mobility lower, mood, communication	6	yes	mN	improvement of quality of life	yes: fatigue,thinking,mobility lower; no: mobility upper, mood, communication	not extracted for secondary outcomes	separat reported= 6 OMIs
HelloBetter Stress und Burnout	other	Problems related to difficulties in coping with life (Z73)	Heber et al 2016	2016-01-27	DRKS00004749	2013-02-21	prospective	yes	parallel two-arm RCT	Participants were recruited in Germany from January to October 2013 in the general working population through newspaper articles and announcements by the ministry of education and a health insurance company which published an advertisement in a membership magazine.	1) age ≥ 18 years; 2) currently employed; 3) elevated stress, as PSS-10 score ≥ 22 4) informed consent after determination of eligibility, not named as inclusion criterion)	N = 264 (IG = 132, CG = 132)	sex female IG 73,5% (N= 97), CG 72,7% (N= 96); mean age: IG: 42,4 (SD 10.7), CG: 44,2 (SD 9,6)	yes	yes	not reported	no	self-guided, web-based intervention; based on Lazarus´ transactional model of stress applying problem solving and emotional regulation strategies; exercises with interactive elements (audio, video, downloads); tailored based on individual progress; non-therapeutic feedback after session completion and optional mobile reminders	1.75	care as usual (CAU); access to DiGA after 1,75 months (waitlist)	Germany	at end of intervention (7 weeks)	IG: 16/132= 12,1%; CG: 5/132=3,8%	2 (6 months and 12 months)	Heber et al 2016	depression	secondary	CES-D	1	yes	mN	improvement of health	yes	not extracted for secondary outcomes
HelloBetter Stress und Burnout	other	Problems related to difficulties in coping with life (Z73)	Heber et al 2016	2016-01-27	DRKS00004749	2013-02-21	prospective	yes	parallel two-arm RCT	Participants were recruited in Germany from January to October 2013 in the general working population through newspaper articles and announcements by the ministry of education and a health insurance company which published an advertisement in a membership magazine.	1) age ≥ 18 years; 2) currently employed; 3) elevated stress, as PSS-10 score ≥ 22 4) informed consent after determination of eligibility, not named as inclusion criterion)	N = 264 (IG = 132, CG = 132)	sex female IG 73,5% (N= 97), CG 72,7% (N= 96); mean age: IG: 42,4 (SD 10.7), CG: 44,2 (SD 9,6)	yes	yes	not reported	no	self-guided, web-based intervention; based on Lazarus´ transactional model of stress applying problem solving and emotional regulation strategies; exercises with interactive elements (audio, video, downloads); tailored based on individual progress; non-therapeutic feedback after session completion and optional mobile reminders	1.75	care as usual (CAU); access to DiGA after 1,75 months (waitlist)	Germany	at end of intervention (7 weeks)	IG: 16/132= 12,1%; CG: 5/132=3,8%	2 (6 months and 12 months)	Heber et al 2016	anxiety	secondary	HADS-A	1	yes	mN	improvement of health	yes	not extracted for secondary outcomes
HelloBetter Stress und Burnout	other	Problems related to difficulties in coping with life (Z73)	Heber et al 2016	2016-01-27	DRKS00004749	2013-02-21	prospective	yes	parallel two-arm RCT	Participants were recruited in Germany from January to October 2013 in the general working population through newspaper articles and announcements by the ministry of education and a health insurance company which published an advertisement in a membership magazine.	1) age ≥ 18 years; 2) currently employed; 3) elevated stress, as PSS-10 score ≥ 22 4) informed consent after determination of eligibility, not named as inclusion criterion)	N = 264 (IG = 132, CG = 132)	sex female IG 73,5% (N= 97), CG 72,7% (N= 96); mean age: IG: 42,4 (SD 10.7), CG: 44,2 (SD 9,6)	yes	yes	not reported	no	self-guided, web-based intervention; based on Lazarus´ transactional model of stress applying problem solving and emotional regulation strategies; exercises with interactive elements (audio, video, downloads); tailored based on individual progress; non-therapeutic feedback after session completion and optional mobile reminders	1.75	care as usual (CAU); access to DiGA after 1,75 months (waitlist)	Germany	at end of intervention (7 weeks)	IG: 16/132= 12,1%; CG: 5/132=3,8%	2 (6 months and 12 months)	Heber et al 2016	worrying	secondary	PSWQ- PW	1	yes	mN	improvement of health	yes	not extracted for secondary outcomes
HelloBetter Stress und Burnout	other	Problems related to difficulties in coping with life (Z73)	Heber et al 2016	2016-01-27	DRKS00004749	2013-02-21	prospective	yes	parallel two-arm RCT	Participants were recruited in Germany from January to October 2013 in the general working population through newspaper articles and announcements by the ministry of education and a health insurance company which published an advertisement in a membership magazine.	1) age ≥ 18 years; 2) currently employed; 3) elevated stress, as PSS-10 score ≥ 22 4) informed consent after determination of eligibility, not named as inclusion criterion)	N = 264 (IG = 132, CG = 132)	sex female IG 73,5% (N= 97), CG 72,7% (N= 96); mean age: IG: 42,4 (SD 10.7), CG: 44,2 (SD 9,6)	yes	yes	not reported	no	self-guided, web-based intervention; based on Lazarus´ transactional model of stress applying problem solving and emotional regulation strategies; exercises with interactive elements (audio, video, downloads); tailored based on individual progress; non-therapeutic feedback after session completion and optional mobile reminders	1.75	care as usual (CAU); access to DiGA after 1,75 months (waitlist)	Germany	at end of intervention (7 weeks)	IG: 16/132= 12,1%; CG: 5/132=3,8%	2 (6 months and 12 months)	Heber et al 2016	insomnia severity	secondary	Insomnia Severity Index (ISI)	1	yes	mN	improvement of health	yes	not extracted for secondary outcomes
HelloBetter Stress und Burnout	other	Problems related to difficulties in coping with life (Z73)	Heber et al 2016	2016-01-27	DRKS00004749	2013-02-21	prospective	yes	parallel two-arm RCT	Participants were recruited in Germany from January to October 2013 in the general working population through newspaper articles and announcements by the ministry of education and a health insurance company which published an advertisement in a membership magazine.	1) age ≥ 18 years; 2) currently employed; 3) elevated stress, as PSS-10 score ≥ 22 4) informed consent after determination of eligibility, not named as inclusion criterion)	N = 264 (IG = 132, CG = 132)	sex female IG 73,5% (N= 97), CG 72,7% (N= 96); mean age: IG: 42,4 (SD 10.7), CG: 44,2 (SD 9,6)	yes	yes	not reported	no	self-guided, web-based intervention; based on Lazarus´ transactional model of stress applying problem solving and emotional regulation strategies; exercises with interactive elements (audio, video, downloads); tailored based on individual progress; non-therapeutic feedback after session completion and optional mobile reminders	1.75	care as usual (CAU); access to DiGA after 1,75 months (waitlist)	Germany	at end of intervention (7 weeks)	IG: 16/132= 12,1%; CG: 5/132=3,8%	2 (6 months and 12 months)	Heber et al 2016	quality of life	secondary	SF-12 (physical & mental health subscales)	2	yes	mN	improvement of quality of life	N/A	N/A	separately reported= 2 OMI; no between group effects for T2 calculated
HelloBetter Stress und Burnout	other	Problems related to difficulties in coping with life (Z73)	Heber et al 2016	2016-01-27	DRKS00004749	2013-02-21	prospective	yes	parallel two-arm RCT	Participants were recruited in Germany from January to October 2013 in the general working population through newspaper articles and announcements by the ministry of education and a health insurance company which published an advertisement in a membership magazine.	1) age ≥ 18 years; 2) currently employed; 3) elevated stress, as PSS-10 score ≥ 22 4) informed consent after determination of eligibility, not named as inclusion criterion)	N = 264 (IG = 132, CG = 132)	sex female IG 73,5% (N= 97), CG 72,7% (N= 96); mean age: IG: 42,4 (SD 10.7), CG: 44,2 (SD 9,6)	yes	yes	not reported	no	self-guided, web-based intervention; based on Lazarus´ transactional model of stress applying problem solving and emotional regulation strategies; exercises with interactive elements (audio, video, downloads); tailored based on individual progress; non-therapeutic feedback after session completion and optional mobile reminders	1.75	care as usual (CAU); access to DiGA after 1,75 months (waitlist)	Germany	at end of intervention (7 weeks)	IG: 16/132= 12,1%; CG: 5/132=3,8%	2 (6 months and 12 months)	Heber et al 2016	work-related health: emotional exhaustion	secondary	MBI-EE	1	yes	mN	improvement of health	yes	not extracted for secondary outcomes
HelloBetter Stress und Burnout	other	Problems related to difficulties in coping with life (Z73)	Heber et al 2016	2016-01-27	DRKS00004749	2013-02-21	prospective	yes	parallel two-arm RCT	Participants were recruited in Germany from January to October 2013 in the general working population through newspaper articles and announcements by the ministry of education and a health insurance company which published an advertisement in a membership magazine.	1) age ≥ 18 years; 2) currently employed; 3) elevated stress, as PSS-10 score ≥ 22 4) informed consent after determination of eligibility, not named as inclusion criterion)	N = 264 (IG = 132, CG = 132)	sex female IG 73,5% (N= 97), CG 72,7% (N= 96); mean age: IG: 42,4 (SD 10.7), CG: 44,2 (SD 9,6)	yes	yes	not reported	no	self-guided, web-based intervention; based on Lazarus´ transactional model of stress applying problem solving and emotional regulation strategies; exercises with interactive elements (audio, video, downloads); tailored based on individual progress; non-therapeutic feedback after session completion and optional mobile reminders	1.75	care as usual (CAU); access to DiGA after 1,75 months (waitlist)	Germany	at end of intervention (7 weeks)	IG: 16/132= 12,1%; CG: 5/132=3,8%	2 (6 months and 12 months)	Heber et al 2016	work-related health: psychological detachment	secondary	REQ-PD	1	yes	mN	improvement of health	yes	not extracted for secondary outcomes
HelloBetter Stress und Burnout	other	Problems related to difficulties in coping with life (Z73)	Heber et al 2016	2016-01-27	DRKS00004749	2013-02-21	prospective	yes	parallel two-arm RCT	Participants were recruited in Germany from January to October 2013 in the general working population through newspaper articles and announcements by the ministry of education and a health insurance company which published an advertisement in a membership magazine.	1) age ≥ 18 years; 2) currently employed; 3) elevated stress, as PSS-10 score ≥ 22 4) informed consent after determination of eligibility, not named as inclusion criterion)	N = 264 (IG = 132, CG = 132)	sex female IG 73,5% (N= 97), CG 72,7% (N= 96); mean age: IG: 42,4 (SD 10.7), CG: 44,2 (SD 9,6)	yes	yes	not reported	no	self-guided, web-based intervention; based on Lazarus´ transactional model of stress applying problem solving and emotional regulation strategies; exercises with interactive elements (audio, video, downloads); tailored based on individual progress; non-therapeutic feedback after session completion and optional mobile reminders	1.75	care as usual (CAU); access to DiGA after 1,75 months (waitlist)	Germany	at end of intervention (7 weeks)	IG: 16/132= 12,1%; CG: 5/132=3,8%	2 (6 months and 12 months)	Heber et al 2016	work-related health: work engagement	secondary	UWES	1	yes	mN	improvement of health	no	not extracted for secondary outcomes	effect not significant due to CI comprising 0
HelloBetter Stress und Burnout	other	Problems related to difficulties in coping with life (Z73)	Heber et al 2016	2016-01-27	DRKS00004749	2013-02-21	prospective	yes	parallel two-arm RCT	Participants were recruited in Germany from January to October 2013 in the general working population through newspaper articles and announcements by the ministry of education and a health insurance company which published an advertisement in a membership magazine.	1) age ≥ 18 years; 2) currently employed; 3) elevated stress, as PSS-10 score ≥ 22 4) informed consent after determination of eligibility, not named as inclusion criterion)	N = 264 (IG = 132, CG = 132)	sex female IG 73,5% (N= 97), CG 72,7% (N= 96); mean age: IG: 42,4 (SD 10.7), CG: 44,2 (SD 9,6)	yes	yes	not reported	no	self-guided, web-based intervention; based on Lazarus´ transactional model of stress applying problem solving and emotional regulation strategies; exercises with interactive elements (audio, video, downloads); tailored based on individual progress; non-therapeutic feedback after session completion and optional mobile reminders	1.75	care as usual (CAU); access to DiGA after 1,75 months (waitlist)	Germany	at end of intervention (7 weeks)	IG: 16/132= 12,1%; CG: 5/132=3,8%	2 (6 months and 12 months)	Heber et al 2016	work-related health: mean days of absenteeism/presenteeism within 3 previous months	secondary	TiC-P-G (items: absenteeism, presenteeism)	2	yes	mN	improvement of health	N/A	N/A	separately reported= 2 OMI; no between group effects for T2 calculated
HelloBetter Stress und Burnout	other	Problems related to difficulties in coping with life (Z73)	Heber et al 2016	2016-01-27	DRKS00004749	2013-02-21	prospective	yes	parallel two-arm RCT	Participants were recruited in Germany from January to October 2013 in the general working population through newspaper articles and announcements by the ministry of education and a health insurance company which published an advertisement in a membership magazine.	1) age ≥ 18 years; 2) currently employed; 3) elevated stress, as PSS-10 score ≥ 22 4) informed consent after determination of eligibility, not named as inclusion criterion)	N = 264 (IG = 132, CG = 132)	sex female IG 73,5% (N= 97), CG 72,7% (N= 96); mean age: IG: 42,4 (SD 10.7), CG: 44,2 (SD 9,6)	yes	yes	not reported	no	self-guided, web-based intervention; based on Lazarus´ transactional model of stress applying problem solving and emotional regulation strategies; exercises with interactive elements (audio, video, downloads); tailored based on individual progress; non-therapeutic feedback after session completion and optional mobile reminders	1.75	care as usual (CAU); access to DiHA after 1,75 months (waitlist)	Germany	at end of intervention (7 weeks)	IG: 16/132= 12,1%; CG: 5/132=3,8%	2 (6 months and 12 months)	Heber et al 2016	client satisfaction	other	CSQ-8	1	yes	other	other	N/A	N/A	only in intervention group
HelloBetter Vaginismus Plus	Psychology	Sexual dysfunction not caused by an organic disorder or disease (F52.5, F52.6)	Zarski et al 2021	2021-06-16	DRKS00004837	2013-03-20	prospective	yes	parallel two-arm RCT	Participants were recruited via online advertisements (e.g., study website, Google AdWords, online magazines), targeted social media campaigns (e.g., Facebook, Instagram), and ofﬂine strategies (e.g., ﬂyers, posters, contacting gynecologists). Assessment ofeligibilty between April 25, 2016 and March 13, 2018.	1) inability to have sexual intercourse for at least the past 6 months (in accordance with the DSM-5 GPPPD criteria), as indicated by scores ≤1 on Primary Endpoint Questionnaire (PEQ) Item 7 due to genito-pelvic pain, fear of pain or penetration, and pelvic ﬂoor muscle tension, 2) age ≥ 18; 3) conﬁrm that a gynecological examination had taken place ruling out any medical condition causing penetra…	N = 200 (IG = 100, CG = 100)	sex female: IG 100% (N= 100), CG 1005 (N= 100); mean age: IG 29,46 (SD 9,82); CG: 28.04 (SD 7,84)	yes	yes	yes	no	self-guided, web-based intervention; based on CBT for GPPPD; including cognitive restructuring, psychoeducation, mindfulness, relaxation, strengthening dyadic coping; tailored content based on user feedback; motivational text messages and practice reminders by eCoach if module was not completed in 7 days, semi-structured personalized written feedback on session by eCoach	8 sessions	care as usual (CAU); access to DiHA after 6 months (waitlist)	not reported- probably Germany but different naionalities (German, Swiss, Austrian, Italian, Croatian, Hungarian, Liechtensteinian, Luxemburgian)	at end of intervention (completion of session 8 or 3 months)	IG: 22/100= 22%; CG: 8/100= 8%	1 (6 months)	Zarski et al 2021	intercourse penetration behavior	primary	PEQ (van Lankveld 2006)	1	yes	mN	improvement of health	yes	Improvement OR=3,01 (95% CI: 1,46-6,18); (p<0,01)
HelloBetter Stress und Burnout	other	Problems related to difficulties in coping with life (Z73)	Heber et al 2016	2016-01-27	DRKS00004749	2013-02-21	prospective	yes	parallel two-arm RCT	Participants were recruited in Germany from January to October 2013 in the general working population through newspaper articles and announcements by the ministry of education and a health insurance company which published an advertisement in a membership magazine.	1) age ≥ 18 years; 2) currently employed; 3) elevated stress, as PSS-10 score ≥ 22 4) informed consent after determination of eligibility, not named as inclusion criterion)	N = 264 (IG = 132, CG = 132)	sex female IG 73,5% (N= 97), CG 72,7% (N= 96); mean age: IG: 42,4 (SD 10.7), CG: 44,2 (SD 9,6)	yes	yes	not reported	no	self-guided, web-based intervention; based on Lazarus´ transactional model of stress applying problem solving and emotional regulation strategies; exercises with interactive elements (audio, video, downloads); tailored based on individual progress; non-therapeutic feedback after session completion and optional mobile reminders	1.75	care as usual (CAU); access to DiGA after 1,75 months (waitlist)	Germany	at end of intervention (7 weeks)	IG: 16/132= 12,1%; CG: 5/132=3,8%	2 (6 months and 12 months)	Heber et al 2016	emotion regulation	secondary	ERSQ-27: comprehension (C), acceptance (A), self-support (SS)	3	yes	mN	improvement of health	yes: all	not extracted for secondary outcomes	separately reported= 3 OMI
HelloBetter Stress und Burnout	other	Problems related to difficulties in coping with life (Z73)	Heber et al 2016	2016-01-27	DRKS00004749	2013-02-21	prospective	yes	parallel two-arm RCT	Participants were recruited in Germany from January to October 2013 in the general working population through newspaper articles and announcements by the ministry of education and a health insurance company which published an advertisement in a membership magazine.	1) age ≥ 18 years; 2) currently employed; 3) elevated stress, as PSS-10 score ≥ 22 4) informed consent after determination of eligibility, not named as inclusion criterion)	N = 264 (IG = 132, CG = 132)	sex female IG 73,5% (N= 97), CG 72,7% (N= 96); mean age: IG: 42,4 (SD 10.7), CG: 44,2 (SD 9,6)	yes	yes	not reported	no	self-guided, web-based intervention; based on Lazarus´ transactional model of stress applying problem solving and emotional regulation strategies; exercises with interactive elements (audio, video, downloads); tailored based on individual progress; non-therapeutic feedback after session completion and optional mobile reminders	1.75	care as usual (CAU); access to DiGA after 1,75 months (waitlist)	Germany	at end of intervention (7 weeks)	IG: 16/132= 12,1%; CG: 5/132=3,8%	2 (6 months and 12 months)	Heber et al 2016	general distress	secondary	ERSQ-ES-GD	1	yes	mN	improvement of health	yes	not extracted for secondary outcomes
deprexis	Psychology	Depressive episode (F32.0, F32.1, F32.2), recurrent depressive disorder (F33.0, F33.1, F33.2)	Klein et al 2016	2016-05-27	NCT01636752	2012-07-10	prospective	yes	parallel two-arm RCT	Participants were recruited via multiple settings, including inpatient and outpatient medical and psychological clin- ics, online forums for depression, health insurance companies and the media (e.g. newspaper and radio).	1) self-reported mild to moderate depressive symptoms (PHQ-9 score of 5 to 14; 2) age 18 to 65; 3) internet access; 4) German skills; 5) informed consent	N = 1.013 (IG = 509, CG = 504)	sex female: IG 68,8% (N=350), CG 68,5% (N=345): ; mean age: IG 42,8 (SD: 11); CG 42,9 (SD 11)	yes	yes	yes	no	self-guided, web-based intervention; based on CBT technique including cognitive restructuring, mindfulness, acceptance and behavioral activation; engaging users in interactive exercises, daily symptom tracking and feedback; tailored based on feedback; daily messages via SMS or e-mail and reminder after no-use for 2 weeks	3	care as usual (CAU); access to DiGA after 6 months (waitlist)	Germany	at end of intervention (3 months)	IG: 114/509=22%, CG: 105/504= 21%	1 (6 months)	Klein et al 2016	severity of depression	secondary	HDRS-24, QIDS-C16	2	no	mN	improvement of health	yes/yes	not extracted for secondary outcomes	part of the clinical interview
deprexis	Psychology	Depressive episode (F32.0, F32.1, F32.2), recurrent depressive disorder (F33.0, F33.1, F33.2)	Klein et al 2016	2016-05-27	NCT01636752	2012-07-10	prospective	yes	parallel two-arm RCT	Participants were recruited via multiple settings, including inpatient and outpatient medical and psychological clin- ics, online forums for depression, health insurance companies and the media (e.g. newspaper and radio).	1) self-reported mild to moderate depressive symptoms (PHQ-9 score of 5 to 14; 2) age 18 to 65; 3) internet access; 4) German skills; 5) informed consent	N = 1.013 (IG = 509, CG = 504)	sex female: IG 68,8% (N=350), CG 68,5% (N=345): ; mean age: IG 42,8 (SD: 11); CG 42,9 (SD 11)	yes	yes	yes	no	self-guided, web-based intervention; based on CBT technique including cognitive restructuring, mindfulness, acceptance and behavioral activation; engaging users in interactive exercises, daily symptom tracking and feedback; tailored based on feedback; daily messages via SMS or e-mail and reminder after no-use for 2 weeks	3	care as usual (CAU); access to DiGA after 6 months (waitlist)	Germany	at end of intervention (3 months)	IG: 114/509=22%, CG: 105/504= 21%	1 (6 months)	Klein et al 2016	psychiatric diagnoses	secondary	mini international neuropsychiatric interview (MINI)	1	no	mN	improvement of health	N/A	N/A	part of the clinical interview; not in ITT
deprexis	Psychology	Depressive episode (F32.0, F32.1, F32.2), recurrent depressive disorder (F33.0, F33.1, F33.2)	Klein et al 2016	2016-05-27	NCT01636752	2012-07-10	prospective	yes	parallel two-arm RCT	Participants were recruited via multiple settings, including inpatient and outpatient medical and psychological clin- ics, online forums for depression, health insurance companies and the media (e.g. newspaper and radio).	1) self-reported mild to moderate depressive symptoms (PHQ-9 score of 5 to 14; 2) age 18 to 65; 3) internet access; 4) German skills; 5) informed consent	N = 1.013 (IG = 509, CG = 504)	sex female: IG 68,8% (N=350), CG 68,5% (N=345): ; mean age: IG 42,8 (SD: 11); CG 42,9 (SD 11)	yes	yes	yes	no	self-guided, web-based intervention; based on CBT technique including cognitive restructuring, mindfulness, acceptance and behavioral activation; engaging users in interactive exercises, daily symptom tracking and feedback; tailored based on feedback; daily messages via SMS or e-mail and reminder after no-use for 2 weeks	3	care as usual (CAU); access to DiGA after 6 months (waitlist)	Germany	at end of intervention (3 months)	IG: 114/509=22%, CG: 105/504= 21%	1 (6 months)	Klein et al 2016	acute suicidality	secondary	Acute suicidality was assessed clinically based on a structured assessment of current suicidal ideation and past suicide attempts	1	no	mN	prolongation of survival	N/A	N/A	exclusion criterion; measurement during intervention
deprexis	Psychology	Depressive episode (F32.0, F32.1, F32.2), recurrent depressive disorder (F33.0, F33.1, F33.2)	Klein et al 2016	2016-05-27	NCT01636752	2012-07-10	prospective	yes	parallel two-arm RCT	Participants were recruited via multiple settings, including inpatient and outpatient medical and psychological clin- ics, online forums for depression, health insurance companies and the media (e.g. newspaper and radio).	1) self-reported mild to moderate depressive symptoms (PHQ-9 score of 5 to 14; 2) age 18 to 65; 3) internet access; 4) German skills; 5) informed consent	N = 1.013 (IG = 509, CG = 504)	sex female: IG 68,8% (N=350), CG 68,5% (N=345): ; mean age: IG 42,8 (SD: 11); CG 42,9 (SD 11)	yes	yes	yes	no	self-guided, web-based intervention; based on CBT technique including cognitive restructuring, mindfulness, acceptance and behavioral activation; engaging users in interactive exercises, daily symptom tracking and feedback; tailored based on feedback; daily messages via SMS or e-mail and reminder after no-use for 2 weeks	3	care as usual (CAU); access to DiGA after 6 months (waitlist)	Germany	at end of intervention (3 months)	IG: 114/509=22%, CG: 105/504= 21%	1 (6 months)	Klein et al 2016	health related quality of life	secondary	SF-12 (mental health and physical health subscales)	2	yes	mN	improvement of quality of life	yes: mental; no: physical	not extracted for secondary outcomes	separately reported= 2 OMI
deprexis	Psychology	Depressive episode (F32.0, F32.1, F32.2), recurrent depressive disorder (F33.0, F33.1, F33.2)	Klein et al 2016	2016-05-27	NCT01636752	2012-07-10	prospective	yes	parallel two-arm RCT	Participants were recruited via multiple settings, including inpatient and outpatient medical and psychological clin- ics, online forums for depression, health insurance companies and the media (e.g. newspaper and radio).	1) self-reported mild to moderate depressive symptoms (PHQ-9 score of 5 to 14; 2) age 18 to 65; 3) internet access; 4) German skills; 5) informed consent	N = 1.013 (IG = 509, CG = 504)	sex female: IG 68,8% (N=350), CG 68,5% (N=345): ; mean age: IG 42,8 (SD: 11); CG 42,9 (SD 11)	yes	yes	yes	no	self-guided, web-based intervention; based on CBT technique including cognitive restructuring, mindfulness, acceptance and behavioral activation; engaging users in interactive exercises, daily symptom tracking and feedback; tailored based on feedback; daily messages via SMS or e-mail and reminder after no-use for 2 weeks	3	care as usual (CAU); access to DiGA after 6 months (waitlist)	Germany	at end of intervention (3 months)	IG: 114/509=22%, CG: 105/504= 21%	1 (6 months)	Klein et al 2016	overall progress	secondary	Questionnaire for the Evaluation of Psychotherapeutic Progress (FEP-2)	1	yes	mN	improvement of health	yes	not extracted for secondary outcomes
deprexis	Psychology	Depressive episode (F32.0, F32.1, F32.2), recurrent depressive disorder (F33.0, F33.1, F33.2)	Meyer et al 2015	2014-12-24	NCT02178631	2014-07-01	prospective	yes	parallel two-arm RCT	broad range of settings, including outpatient and inpatient treatment clinics, Internet depression fo- rums, health insurances, and newspaper advertisements	1) age 18–65; 2) ability to read German; 3) willing- ness to participate in a telephone diagnostic interview; 4) score 15- 27 PHQ-9; 5) written informed consent.	N= 163 (IG= 78, CG= 85)	sex female: IG: 74,4% (N= 58), CG: 75,3% (N=64) ; mean age: IG: 44 (SD 11,02) ; CG: 40 (SD 11,48)	yes	yes	yes	no	Self-guided, web-based intervention consistent with CBT; offering simulated dialogue including cognitive restructuring, behavioural activation, mindfulness, problem solving, positive psychology; engaging users in exercises with worksheets, summary sheets, audio-recordings, photos, illustrations and symptom tracking; content tailored following feedback; optional daily reminder per sms or e-mail	3	care as usual (CAU); access to DiGA after 6 months (waitlist)	not reported	at end of intervention (3 months)	IG: 17/78=21,8% ; CG: 12/85=14,1%	1 (6 months)	Meyer et al 2015	generalized anxiety disorder	secondary	GAD-7 (Spitzer et al 2006)	1	yes	mN	improvement of health	no	not extracted for secondary outcomes
deprexis	Psychology	Depressive episode (F32.0, F32.1, F32.2), recurrent depressive disorder (F33.0, F33.1, F33.2)	Meyer et al 2015	2014-12-24	NCT02178631	2014-07-01	prospective	yes	parallel two-arm RCT	broad range of settings, including outpatient and inpatient treatment clinics, Internet depression fo- rums, health insurances, and newspaper advertisements	1) age 18–65; 2) ability to read German; 3) willing- ness to participate in a telephone diagnostic interview; 4) score 15- 27 PHQ-9; 5) written informed consent.	N= 163 (IG= 78, CG= 85)	sex female: IG: 74,4% (N= 58), CG: 75,3% (N=64) ; mean age: IG: 44 (SD 11,02) ; CG: 40 (SD 11,48)	yes	yes	yes	no	Self-guided, web-based intervention consistent with CBT; offering simulated dialogue including cognitive restructuring, behavioural activation, mindfulness, problem solving, positive psychology; engaging users in exercises with worksheets, summary sheets, audio-recordings, photos, illustrations and symptom tracking; content tailored following feedback; optional daily reminder per sms or e-mail	3	care as usual (CAU); access to DiGA after 6 months (waitlist)	not reported	at end of intervention (3 months)	IG: 17/78=21,8% ; CG: 12/85=14,1%	1 (6 months)	Meyer et al 2015	somatic symptom severity/somatization	secondary	PHQ-15	1	yes	mN	improvement of health	no	not extracted for secondary outcomes
deprexis	Psychology	Depressive episode (F32.0, F32.1, F32.2), recurrent depressive disorder (F33.0, F33.1, F33.2)	Meyer et al 2015	2014-12-24	NCT02178631	2014-07-01	prospective	yes	parallel two-arm RCT	broad range of settings, including outpatient and inpatient treatment clinics, Internet depression fo- rums, health insurances, and newspaper advertisements	1) age 18–65; 2) ability to read German; 3) willing- ness to participate in a telephone diagnostic interview; 4) score 15- 27 PHQ-9; 5) written informed consent.	N= 163 (IG= 78, CG= 85)	sex female: IG: 74,4% (N= 58), CG: 75,3% (N=64) ; mean age: IG: 44 (SD 11,02) ; CG: 40 (SD 11,48)	yes	yes	yes	no	Self-guided, web-based intervention consistent with CBT; offering simulated dialogue including cognitive restructuring, behavioural activation, mindfulness, problem solving, positive psychology; engaging users in exercises with worksheets, summary sheets, audio-recordings, photos, illustrations and symptom tracking; content tailored following feedback; optional daily reminder per sms or e-mail	3	care as usual (CAU); access to DiGA after 6 months (waitlist)	not reported	at end of intervention (3 months)	IG: 17/78=21,8% ; CG: 12/85=14,1%	1 (6 months)	Meyer et al 2015	health-related quality of life	secondary	SF-12 (physical & mental health subscales)	2	yes	mN	improvement of quality of life	no	not extracted for secondary outcomes	separately reported= 2 OMI
deprexis	Psychology	Depressive episode (F32.0, F32.1, F32.2), recurrent depressive disorder (F33.0, F33.1, F33.2)	Meyer et al 2015	2014-12-24	NCT02178631	2014-07-01	prospective	yes	parallel two-arm RCT	broad range of settings, including outpatient and inpatient treatment clinics, Internet depression fo- rums, health insurances, and newspaper advertisements	1) age 18–65; 2) ability to read German; 3) willing- ness to participate in a telephone diagnostic interview; 4) score 15- 27 PHQ-9; 5) written informed consent.	N= 163 (IG= 78, CG= 85)	sex female: IG: 74,4% (N= 58), CG: 75,3% (N=64) ; mean age: IG: 44 (SD 11,02) ; CG: 40 (SD 11,48)	yes	yes	yes	no	Self-guided, web-based intervention consistent with CBT; offering simulated dialogue including cognitive restructuring, behavioural activation, mindfulness, problem solving, positive psychology; engaging users in exercises with worksheets, summary sheets, audio-recordings, photos, illustrations and symptom tracking; content tailored following feedback; optional daily reminder per sms or e-mail	3	care as usual (CAU); access to DiGA after 6 months (waitlist)	not reported	at end of intervention (3 months)	IG: 17/78=21,8% ; CG: 12/85=14,1%	1 (6 months)	Meyer et al 2015	treatment satisfaction	secondary	ZUF-8; Helping Alliance questionnaire (HAQ-11)	2	yes	other	other	N/A	N/A	only measured in IG
HelloBetter Panik	Psychology	Phobic disorders (F40.01), other anxiety disorders (F41.0)	Ebenfeld et al 2021	2021-03-01	DRKS00005223	2013-08-15	prospective	yes	parallel two-arm RCT	Announcements in newspapers, support groups, and social media, such as Facebook, application via website ; between August 2013 and October 2014	1) mild-to-moderate panic symptoms (PAS score: 9-28); 2) age ≥ 18 ; 3) panic as primary concern for seeking help; 4) internet and smartphone access with minimum system requirements of iPhone (TM) 3GS (Apple Inc; iOS 6 and iOS 7) or a comparable Android device (Android 2.3 or newer); 5) informed consent	N=92 (IG= 45, CG=47)	sex female IG 60% (N= 27); CG: 51% (N= 24); mean age IG 39,33 (SD 10.83), CG 37,43 (SD 10.03)	yes	yes	yes	no	guided, web- and app-based intervention; offering CBT training, including psychoeducation, cognitive restructuring relaxation and exposure exercises; no tailored content; written feedback by coach after every session to increase adherence and motivaion; reminder sent by coaches if no login for 1 week	2	access to DiGA after 6 months (waitlist)	not reported	at end of intervention (2 months)	IG 4/45= 8,8%; CG 4/47= 8,5%	2 (3 months and 6 months)	Ebenfeld et al 2021	anxiety symptoms	secondary	HAM-A	1	no	mN	improvement of health	yes	not extracted for secondary outcomes
HelloBetter Panik	Psychology	Phobic disorders (F40.01), other anxiety disorders (F41.0)	Ebenfeld et al 2021	2021-03-01	DRKS00005223	2013-08-15	prospective	yes	parallel two-arm RCT	Announcements in newspapers, support groups, and social media, such as Facebook, application via website ; between August 2013 and October 2014	1) mild-to-moderate panic symptoms (PAS score: 9-28); 2) age ≥ 18 ; 3) panic as primary concern for seeking help; 4) internet and smartphone access with minimum system requirements of iPhone (TM) 3GS (Apple Inc; iOS 6 and iOS 7) or a comparable Android device (Android 2.3 or newer); 5) informed consent	N=92 (IG= 45, CG=47)	sex female IG 60% (N= 27); CG: 51% (N= 24); mean age IG 39,33 (SD 10.83), CG 37,43 (SD 10.03)	yes	yes	yes	no	guided, web- and app-based intervention; offering CBT training, including psychoeducation, cognitive restructuring relaxation and exposure exercises; no tailored content; written feedback by coach after every session to increase adherence and motivaion; reminder sent by coaches if no login for 1 week	2	access to DiGA after 6 months (waitlist)	not reported	at end of intervention (2 months)	IG 4/45= 8,8%; CG 4/47= 8,5%	2 (3 months and 6 months)	Ebenfeld et al 2021	agoraphobic cognitions	secondary	ACQ	1	yes	mN	improvement of health	yes	not extracted for secondary outcomes
Invirto-die Therapie gegen Angst: agoraphobia	Psychology	Phobic disorders (F40.00, F40.01)	Zurowski et al 2023	na/na/2023	NCT05510804	2022-08-22	retrospective	no	parallel two-arm RCT	"Recruitment started 29.02.2020"	1) age 18-75; 2) diagnosis agora phobia with/out panic disorder; social phobia; panic disorder; 3) smartphone; 4) member of participating health insurance; 5) informed consent	agoraphobia: N= 103 (IG= 72; CG=31)	sex female: IG:62,5% (N=45), CG: 80,7% (N=2 ); mean age: IG: 35,8 (SD 9,4), CG: 36,3 (SD 10.5)	yes	yes	no	no	guided, app-based, virtual reality intervention; based on CBT for anxiety disorder, including exposure exercises; 2 video-telephone contacts with therapists; content disorder-specific but not tailored; daily reminders via SMS and e-mail	self-paced, approx. 2 months; optional 4 additional months	active control with supportive contacts every 4 weeks; care as usual (CAU) ; access to DiHA after 6 months (waitlist)	Germany	at end of intervention (2 months)	22/103=21% (IG: 29,5%, CG: 3,2%)	2 (6 months and 12 months)	Zurowski et al 2023- agoraphobia	reduction of symptoms of anxiety	primary	Becks Anxiety Inventory (BAI) (Margraf & Ehlers, 2007)	1	yes	mN	improvement of health	yes	Reduction d= 0,52 (p not reported)
HelloBetter Panik	Psychology	Phobic disorders (F40.01), other anxiety disorders (F41.0)	Ebenfeld et al 2021	2021-03-01	DRKS00005223	2013-08-15	prospective	yes	parallel two-arm RCT	Announcements in newspapers, support groups, and social media, such as Facebook, application via website ; between August 2013 and October 2014	1) mild-to-moderate panic symptoms (PAS score: 9-28); 2) age ≥ 18 ; 3) panic as primary concern for seeking help; 4) internet and smartphone access with minimum system requirements of iPhone (TM) 3GS (Apple Inc; iOS 6 and iOS 7) or a comparable Android device (Android 2.3 or newer); 5) informed consent	N=92 (IG= 45, CG=47)	sex female IG 60% (N= 27); CG: 51% (N= 24); mean age IG 39,33 (SD 10.83), CG 37,43 (SD 10.03)	yes	yes	yes	no	guided, web- and app-based intervention; offering CBT training, including psychoeducation, cognitive restructuring relaxation and exposure exercises; no tailored content; written feedback by coach after every session to increase adherence and motivaion; reminder sent by coaches if no login for 1 week	2	access to DiGA after 6 months (waitlist)	not reported	at end of intervention (2 months)	IG 4/45= 8,8%; CG 4/47= 8,5%	2 (3 months and 6 months)	Ebenfeld et al 2021	body sensations	secondary	BSQ	1	yes	mN	improvement of health	yes	not extracted for secondary outcomes
HelloBetter Panik	Psychology	Phobic disorders (F40.01), other anxiety disorders (F41.0)	Ebenfeld et al 2021	2021-03-01	DRKS00005223	2013-08-15	prospective	yes	parallel two-arm RCT	Announcements in newspapers, support groups, and social media, such as Facebook, application via website ; between August 2013 and October 2014	1) mild-to-moderate panic symptoms (PAS score: 9-28); 2) age ≥ 18 ; 3) panic as primary concern for seeking help; 4) internet and smartphone access with minimum system requirements of iPhone (TM) 3GS (Apple Inc; iOS 6 and iOS 7) or a comparable Android device (Android 2.3 or newer); 5) informed consent	N=92 (IG= 45, CG=47)	sex female IG 60% (N= 27); CG: 51% (N= 24); mean age IG 39,33 (SD 10.83), CG 37,43 (SD 10.03)	yes	yes	yes	no	guided, web- and app-based intervention; offering CBT training, including psychoeducation, cognitive restructuring relaxation and exposure exercises; no tailored content; written feedback by coach after every session to increase adherence and motivaion; reminder sent by coaches if no login for 1 week	2	access to DiGA after 6 months (waitlist)	not reported	at end of intervention (2 months)	IG 4/45= 8,8%; CG 4/47= 8,5%	2 (3 months and 6 months)	Ebenfeld et al 2021	agoraphobic avoidance	secondary	MI (subscales: MI Alone, MI Accompanied)	1	yes	mN	improvement of health	yes: MI alone; no: MI accompanied	not extracted for secondary outcomes	separately reported= 2 OMIs
HelloBetter Panik	Psychology	Phobic disorders (F40.01), other anxiety disorders (F41.0)	Ebenfeld et al 2021	2021-03-01	DRKS00005223	2013-08-15	prospective	yes	parallel two-arm RCT	Announcements in newspapers, support groups, and social media, such as Facebook, application via website ; between August 2013 and October 2014	1) mild-to-moderate panic symptoms (PAS score: 9-28); 2) age ≥ 18 ; 3) panic as primary concern for seeking help; 4) internet and smartphone access with minimum system requirements of iPhone (TM) 3GS (Apple Inc; iOS 6 and iOS 7) or a comparable Android device (Android 2.3 or newer); 5) informed consent	N=92 (IG= 45, CG=47)	sex female IG 60% (N= 27); CG: 51% (N= 24); mean age IG 39,33 (SD 10.83), CG 37,43 (SD 10.03)	yes	yes	yes	no	guided, web- and app-based intervention; offering CBT training, including psychoeducation, cognitive restructuring relaxation and exposure exercises; no tailored content; written feedback by coach after every session to increase adherence and motivaion; reminder sent by coaches if no login for 1 week	2	access to DiGA after 6 months (waitlist)	not reported	at end of intervention (2 months)	IG 4/45= 8,8%; CG 4/47= 8,5%	2 (3 months and 6 months)	Ebenfeld et al 2021	depressive symptoms	secondary	CES-D	1	yes	mN	improvement of health	no	not extracted for secondary outcomes
HelloBetter Panik	Psychology	Phobic disorders (F40.01), other anxiety disorders (F41.0)	Ebenfeld et al 2021	2021-03-01	DRKS00005223	2013-08-15	prospective	yes	parallel two-arm RCT	Announcements in newspapers, support groups, and social media, such as Facebook, application via website ; between August 2013 and October 2014	1) mild-to-moderate panic symptoms (PAS score: 9-28); 2) age ≥ 18 ; 3) panic as primary concern for seeking help; 4) internet and smartphone access with minimum system requirements of iPhone (TM) 3GS (Apple Inc; iOS 6 and iOS 7) or a comparable Android device (Android 2.3 or newer); 5) informed consent	N=92 (IG= 45, CG=47)	sex female IG 60% (N= 27); CG: 51% (N= 24); mean age IG 39,33 (SD 10.83), CG 37,43 (SD 10.03)	yes	yes	yes	no	guided, web- and app-based intervention; offering CBT training, including psychoeducation, cognitive restructuring relaxation and exposure exercises; no tailored content; written feedback by coach after every session to increase adherence and motivaion; reminder sent by coaches if no login for 1 week	2	access to DiGA after 6 months (waitlist)	not reported	at end of intervention (2 months)	IG 4/45= 8,8%; CG 4/47= 8,5%	2 (3 months and 6 months)	Ebenfeld et al 2021	quality of life	secondary	SF-12	2	yes	mN	improvement of quality of life	no	not extracted for secondary outcomes	separately reported= 2 OMIs
Invirto-die Therapie gegen Angst: panic disorder	Psychology	Other anxiety disorders (F41.0)	Zurowski et al 2023	na/na/2023	NCT05510804	2022-08-22	retrospective	no	parallel two-arm RCT	"Recruitment started 29.02.2020"	1) age 18-75; 2) diagnosis agora phobia with/out panic disorder; social phobia; panic disorder; 3) smartphone; 4) member of participating health insurance; 5) informed consent	panic disorder N= 84 (IG=58; CG=26)	sex female: IG:62,1% (N= 36), CG: 69,2% (N= 18); mean age: IG: 37 (SD 12), CG: 36,5 (SD 12,3)	yes	yes	no	no	guided, app-based, virtual reality intervention; based on CBT for anxiety disorder, including exposure exercises; 2 video-telephone contacts with therapists; content disorder-specific but not tailored; daily reminders via SMS and e-mail	self-paced, approx. 2 months; optional 4 additional months	active control with supportive contacts every 4 weeks; care as usual (CAU) ; access to DiHA after 6 months (waitlist)	Germany	at end of intervention (2 months)	27/84= 32,1% (IG: 43,1%, CG: 7,6%)	2 (6 months and 12 months)	Zurowski et al 2023 -panic disorder	reduction of symptoms of anxiety	primary	Becks Anxiety Inventory (BAI) (Margraf & Ehlers, 2007)	1	yes	mN	improvement of health	yes	Reduction d= 0,50 (p not reported)
HelloBetter Panik	Psychology	Phobic disorders (F40.01), other anxiety disorders (F41.0)	Ebenfeld et al 2021	2021-03-01	DRKS00005223	2013-08-15	prospective	yes	parallel two-arm RCT	Announcements in newspapers, support groups, and social media, such as Facebook, application via website ; between August 2013 and October 2014	1) mild-to-moderate panic symptoms (PAS score: 9-28); 2) age ≥ 18 ; 3) panic as primary concern for seeking help; 4) internet and smartphone access with minimum system requirements of iPhone (TM) 3GS (Apple Inc; iOS 6 and iOS 7) or a comparable Android device (Android 2.3 or newer); 5) informed consent	N=92 (IG= 45, CG=47)	sex female IG 60% (N= 27); CG: 51% (N= 24); mean age IG 39,33 (SD 10.83), CG 37,43 (SD 10.03)	yes	yes	yes	no	guided, web- and app-based intervention; offering CBT training, including psychoeducation, cognitive restructuring relaxation and exposure exercises; no tailored content; written feedback by coach after every session to increase adherence and motivaion; reminder sent by coaches if no login for 1 week	2	access to DiGA after 6 months (waitlist)	not reported	at end of intervention (2 months)	IG 4/45= 8,8%; CG 4/47= 8,5%	2 (3 months and 6 months)	Ebenfeld et al 2021	diagnostic status	secondary	SCID-I	1	no	other	other	not measured at post-assessment	N/A
HelloBetter Panik	Psychology	Phobic disorders (F40.01), other anxiety disorders (F41.0)	Ebenfeld et al 2021	2021-03-01	DRKS00005223	2013-08-15	prospective	yes	parallel two-arm RCT	Announcements in newspapers, support groups, and social media, such as Facebook, application via website ; between August 2013 and October 2014	1) mild-to-moderate panic symptoms (PAS score: 9-28); 2) age ≥ 18 ; 3) panic as primary concern for seeking help; 4) internet and smartphone access with minimum system requirements of iPhone (TM) 3GS (Apple Inc; iOS 6 and iOS 7) or a comparable Android device (Android 2.3 or newer); 5) informed consent	N=92 (IG= 45, CG=47)	sex female IG 60% (N= 27); CG: 51% (N= 24); mean age IG 39,33 (SD 10.83), CG 37,43 (SD 10.03)	yes	yes	yes	no	guided, web- and app-based intervention; offering CBT training, including psychoeducation, cognitive restructuring relaxation and exposure exercises; no tailored content; written feedback by coach after every session to increase adherence and motivaion; reminder sent by coaches if no login for 1 week	2	access to DiGA after 6 months (waitlist)	not reported	at end of intervention (2 months)	IG 4/45= 8,8%; CG 4/47= 8,5%	2 (3 months and 6 months)	Ebenfeld et al 2021	user satisfaction	secondary	CSQ-I	1	yes	other	other	N/A	N/A	only in intervention group
HelloBetter Vaginismus Plus	Psychology	Sexual dysfunction not caused by an organic disorder or disease (F52.5, F52.6)	Zarski et al 2021	2021-06-16	DRKS00004837	2013-03-20	prospective	yes	parallel two-arm RCT	Participants were recruited via online advertisements (e.g., study website, Google AdWords, online magazines), targeted social media campaigns (e.g., Facebook, Instagram), and ofﬂine strategies (e.g., ﬂyers, posters, contacting gynecologists). Assessment ofeligibilty between April 25, 2016 and March 13, 2018.	1) inability to have sexual intercourse for at least the past 6 months (in accordance with the DSM-5 GPPPD criteria), as indicated by scores ≤1 on Primary Endpoint Questionnaire (PEQ) Item 7 due to genito-pelvic pain, fear of pain or penetration, and pelvic ﬂoor muscle tension, 2) age ≥ 18; 3) conﬁrm that a gynecological examination had taken place ruling out any medical condition causing penetra…	N = 200 (IG = 100, CG = 100)	sex female: IG 100% (N= 100), CG 1005 (N= 100); mean age: IG 29,46 (SD 9,82); CG: 28.04 (SD 7,84)	yes	yes	yes	no	self-guided, web-based intervention; based on CBT for GPPPD; including cognitive restructuring, psychoeducation, mindfulness, relaxation, strengthening dyadic coping; tailored content based on user feedback; motivational text messages and practice reminders by eCoach if module was not completed in 7 days, semi-structured personalized written feedback on session by eCoach	8 sessions	care as usual (CAU); access to DiGA after 6 months (waitlist)	not reported- probably Germany but different naionalities (German, Swiss, Austrian, Italian, Croatian, Hungarian, Liechtensteinian, Luxemburgian)	at end of intervention (completion of session 8 or 3 months)	IG: 22/100= 22%; CG: 8/100= 8%	1 (6 months)	Zarski et al 2021	non-intercourse penetration behavior	secondary	PEQ	1	yes	mN	improvement of health	yes	not extracted for secondary outcomes
HelloBetter Vaginismus Plus	Psychology	Sexual dysfunction not caused by an organic disorder or disease (F52.5, F52.6)	Zarski et al 2021	2021-06-16	DRKS00004837	2013-03-20	prospective	yes	parallel two-arm RCT	Participants were recruited via online advertisements (e.g., study website, Google AdWords, online magazines), targeted social media campaigns (e.g., Facebook, Instagram), and ofﬂine strategies (e.g., ﬂyers, posters, contacting gynecologists). Assessment ofeligibilty between April 25, 2016 and March 13, 2018.	1) inability to have sexual intercourse for at least the past 6 months (in accordance with the DSM-5 GPPPD criteria), as indicated by scores ≤1 on Primary Endpoint Questionnaire (PEQ) Item 7 due to genito-pelvic pain, fear of pain or penetration, and pelvic ﬂoor muscle tension, 2) age ≥ 18; 3) conﬁrm that a gynecological examination had taken place ruling out any medical condition causing penetra…	N = 200 (IG = 100, CG = 100)	sex female: IG 100% (N= 100), CG 1005 (N= 100); mean age: IG 29,46 (SD 9,82); CG: 28.04 (SD 7,84)	yes	yes	yes	no	self-guided, web-based intervention; based on CBT for GPPPD; including cognitive restructuring, psychoeducation, mindfulness, relaxation, strengthening dyadic coping; tailored content based on user feedback; motivational text messages and practice reminders by eCoach if module was not completed in 7 days, semi-structured personalized written feedback on session by eCoach	8 sessions	care as usual (CAU); access to DiGA after 6 months (waitlist)	not reported- probably Germany but different naionalities (German, Swiss, Austrian, Italian, Croatian, Hungarian, Liechtensteinian, Luxemburgian)	at end of intervention (completion of session 8 or 3 months)	IG: 22/100= 22%; CG: 8/100= 8%	1 (6 months)	Zarski et al 2021	genito pelvic pain	secondary	Female Sexual Functioning Index (FSFI): subscale pain	1	yes	mN	improvement of health	yes	not extracted for secondary outcomes
Invirto-die Therapie gegen Angst: social phobia	Psychology	Phobic disorders (F40.1)	Zurowski et al 2023	na/na/2023	NCT05510804	2022-08-22	retrospective	no	parallel two-arm RCT	"Recruitment started 29.02.2020"	1) age 18-75; 2) diagnosis agora phobia with/out panic disorder; social phobia; panic disorder; 3) smartphone; 4) member of participating health insurance; 5) informed consent	social phobia N= 110 (IG=67; CG=43)	sex female: IG: 52,2% (N= 35), CG: 58,1% (N= 25); mean age: IG:32,36 (SD 9,91), CG: 32,9 (SD 9,6)	yes	yes	no	no	guided, app-based, virtual reality intervention; based on CBT for anxiety disorder, including exposure exercises; 2 video-telephone contacts with therapists; content disorder-specific but not tailored; daily reminders via SMS and e-mail	self-paced, approx. 2 months; optional 4 additional months	active control with supportive contacts every 4 weeks; care as usual (CAU) ; access to DiHA after 6 months (waitlist)	Germany	at end of intervention (2 months)	36/110= 32,7% (IG: 44,7%, CG: 13,9%)	2 (6 months and 12 months)	Zurowski et al 2023-social phobia	reduction of symptoms of anxiety	primary	Becks Anxiety Inventory (BAI) (Margraf & Ehlers, 2007)	1	yes	mN	improvement of health	yes	Reduction d not reported, (p not reported ), stated medium effect
HelloBetter Vaginismus Plus	Psychology	Sexual dysfunction not caused by an organic disorder or disease (F52.5, F52.6)	Zarski et al 2021	2021-06-16	DRKS00004837	2013-03-20	prospective	yes	parallel two-arm RCT	Participants were recruited via online advertisements (e.g., study website, Google AdWords, online magazines), targeted social media campaigns (e.g., Facebook, Instagram), and ofﬂine strategies (e.g., ﬂyers, posters, contacting gynecologists). Assessment ofeligibilty between April 25, 2016 and March 13, 2018.	1) inability to have sexual intercourse for at least the past 6 months (in accordance with the DSM-5 GPPPD criteria), as indicated by scores ≤1 on Primary Endpoint Questionnaire (PEQ) Item 7 due to genito-pelvic pain, fear of pain or penetration, and pelvic ﬂoor muscle tension, 2) age ≥ 18; 3) conﬁrm that a gynecological examination had taken place ruling out any medical condition causing penetra…	N = 200 (IG = 100, CG = 100)	sex female: IG 100% (N= 100), CG 1005 (N= 100); mean age: IG 29,46 (SD 9,82); CG: 28.04 (SD 7,84)	yes	yes	yes	no	self-guided, web-based intervention; based on CBT for GPPPD; including cognitive restructuring, psychoeducation, mindfulness, relaxation, strengthening dyadic coping; tailored content based on user feedback; motivational text messages and practice reminders by eCoach if module was not completed in 7 days, semi-structured personalized written feedback on session by eCoach	8 sessions	care as usual (CAU); access to DiGA after 6 months (waitlist)	not reported- probably Germany but different naionalities (German, Swiss, Austrian, Italian, Croatian, Hungarian, Liechtensteinian, Luxemburgian)	at end of intervention (completion of session 8 or 3 months)	IG: 22/100= 22%; CG: 8/100= 8%	1 (6 months)	Zarski et al 2021	sexual functioning	secondary	FSFI (subscales: sexual desire, sexual arousal, lubrication, sexual satisfaction, overall sexual function)	5	yes	mN	improvement of health	yes	not extracted for secondary outcomes	separately reported= 5 OMI
HelloBetter Vaginismus Plus	Psychology	Sexual dysfunction not caused by an organic disorder or disease (F52.5, F52.6)	Zarski et al 2021	2021-06-16	DRKS00004837	2013-03-20	prospective	yes	parallel two-arm RCT	Participants were recruited via online advertisements (e.g., study website, Google AdWords, online magazines), targeted social media campaigns (e.g., Facebook, Instagram), and ofﬂine strategies (e.g., ﬂyers, posters, contacting gynecologists). Assessment ofeligibilty between April 25, 2016 and March 13, 2018.	1) inability to have sexual intercourse for at least the past 6 months (in accordance with the DSM-5 GPPPD criteria), as indicated by scores ≤1 on Primary Endpoint Questionnaire (PEQ) Item 7 due to genito-pelvic pain, fear of pain or penetration, and pelvic ﬂoor muscle tension, 2) age ≥ 18; 3) conﬁrm that a gynecological examination had taken place ruling out any medical condition causing penetra…	N = 200 (IG = 100, CG = 100)	sex female: IG 100% (N= 100), CG 1005 (N= 100); mean age: IG 29,46 (SD 9,82); CG: 28.04 (SD 7,84)	yes	yes	yes	no	self-guided, web-based intervention; based on CBT for GPPPD; including cognitive restructuring, psychoeducation, mindfulness, relaxation, strengthening dyadic coping; tailored content based on user feedback; motivational text messages and practice reminders by eCoach if module was not completed in 7 days, semi-structured personalized written feedback on session by eCoach	8 sessions	care as usual (CAU); access to DiGA after 6 months (waitlist)	not reported- probably Germany but different naionalities (German, Swiss, Austrian, Italian, Croatian, Hungarian, Liechtensteinian, Luxemburgian)	at end of intervention (completion of session 8 or 3 months)	IG: 22/100= 22%; CG: 8/100= 8%	1 (6 months)	Zarski et al 2021	fear of sexuality	secondary	fear of sexuality questionnaire (FSQ)	1	yes	mN	improvement of health	yes	not extracted for secondary outcomes
HelloBetter Vaginismus Plus	Psychology	Sexual dysfunction not caused by an organic disorder or disease (F52.5, F52.6)	Zarski et al 2021	2021-06-16	DRKS00004837	2013-03-20	prospective	yes	parallel two-arm RCT	Participants were recruited via online advertisements (e.g., study website, Google AdWords, online magazines), targeted social media campaigns (e.g., Facebook, Instagram), and ofﬂine strategies (e.g., ﬂyers, posters, contacting gynecologists). Assessment ofeligibilty between April 25, 2016 and March 13, 2018.	1) inability to have sexual intercourse for at least the past 6 months (in accordance with the DSM-5 GPPPD criteria), as indicated by scores ≤1 on Primary Endpoint Questionnaire (PEQ) Item 7 due to genito-pelvic pain, fear of pain or penetration, and pelvic ﬂoor muscle tension, 2) age ≥ 18; 3) conﬁrm that a gynecological examination had taken place ruling out any medical condition causing penetra…	N = 200 (IG = 100, CG = 100)	sex female: IG 100% (N= 100), CG 1005 (N= 100); mean age: IG 29,46 (SD 9,82); CG: 28.04 (SD 7,84)	yes	yes	yes	no	self-guided, web-based intervention; based on CBT for GPPPD; including cognitive restructuring, psychoeducation, mindfulness, relaxation, strengthening dyadic coping; tailored content based on user feedback; motivational text messages and practice reminders by eCoach if module was not completed in 7 days, semi-structured personalized written feedback on session by eCoach	8 sessions	care as usual (CAU); access to DiGA after 6 months (waitlist)	not reported- probably Germany but different naionalities (German, Swiss, Austrian, Italian, Croatian, Hungarian, Liechtensteinian, Luxemburgian)	at end of intervention (completion of session 8 or 3 months)	IG: 22/100= 22%; CG: 8/100= 8%	1 (6 months)	Zarski et al 2021	penetration-related cognitions	secondary	Vaginal Penetration Cognition Questionnaire (VPCQ)	1	yes	mN	improvement of health	yes	not extracted for secondary outcomes
HelloBetter Vaginismus Plus	Psychology	Sexual dysfunction not caused by an organic disorder or disease (F52.5, F52.6)	Zarski et al 2021	2021-06-16	DRKS00004837	2013-03-20	prospective	yes	parallel two-arm RCT	Participants were recruited via online advertisements (e.g., study website, Google AdWords, online magazines), targeted social media campaigns (e.g., Facebook, Instagram), and ofﬂine strategies (e.g., ﬂyers, posters, contacting gynecologists). Assessment ofeligibilty between April 25, 2016 and March 13, 2018.	1) inability to have sexual intercourse for at least the past 6 months (in accordance with the DSM-5 GPPPD criteria), as indicated by scores ≤1 on Primary Endpoint Questionnaire (PEQ) Item 7 due to genito-pelvic pain, fear of pain or penetration, and pelvic ﬂoor muscle tension, 2) age ≥ 18; 3) conﬁrm that a gynecological examination had taken place ruling out any medical condition causing penetra…	N = 200 (IG = 100, CG = 100)	sex female: IG 100% (N= 100), CG 1005 (N= 100); mean age: IG 29,46 (SD 9,82); CG: 28.04 (SD 7,84)	yes	yes	yes	no	self-guided, web-based intervention; based on CBT for GPPPD; including cognitive restructuring, psychoeducation, mindfulness, relaxation, strengthening dyadic coping; tailored content based on user feedback; motivational text messages and practice reminders by eCoach if module was not completed in 7 days, semi-structured personalized written feedback on session by eCoach	8 sessions	care as usual (CAU); access to DiGA after 6 months (waitlist)	not reported- probably Germany but different naionalities (German, Swiss, Austrian, Italian, Croatian, Hungarian, Liechtensteinian, Luxemburgian)	at end of intervention (completion of session 8 or 3 months)	IG: 22/100= 22%; CG: 8/100= 8%	1 (6 months)	Zarski et al 2021	dyadic coping	secondary	subscales of dyadic coping inventory (DCI)	1	yes	psVV	Coping with illness-related difficulties in everyday life	no	N/A
Kaia Rücken	Muscles, Bones, and Joints	Back pain (M54)	Priebe et al 2022	2022-11-16	DRKS00015048	2018-12-17	retrospective	no	cluster RCT	1) Recruitment by participating GPs and 2) recruit- ment via Facebook advertising for regions of Bavaria around clusters of GPs. Recruitment of patients started in August 2017 and was closed March 2019	1) acute NLPB (up to 6 weeks) or subacute stage (6–12 weeks); 2) no more than 6 recurrent episodes of LBP, lasting not longer than 12 weeks, ending at least 12 months prior; 3) e-mail access; 4) smartphone or tablet in IG; 5) adequate German skills; 6) member of AOK Bayern, BARMER or DAK; 7) informed consent	N=1245 (IG= 933, CG= 312)	sex female IG: 65% (N=606); CG- 64% (N= 200); mean age: IG: 42 (SD 12,4) ; CG: 37 (SD 12,6)	yes	yes	not reported	no	self-guided, web-based intervention; multidisciplinary approach with educational content, physiotherapy and mindfulness exercises, teleconsultation for patients at high risk of chronic back pain; no tailoring of content; no reminder	6	standard treatment (according to national guidelines)	Germany	at end of intervention (6 months)	IG: 253/933 =27,2 %; CG; 51/312 = 6,4% CG	2 (timing not reported)	Priebe et al 2022	pain intensity	primary	11 point numerical pain score (NRS) ( Dworkin et al 2005; Chiarotto et al 2015)	1	yes	mN	improvement of health	yes	Reduction 33,3% (IG) vs. – 14,3% (CG) (p< 0,001)
HelloBetter Vaginismus Plus	Psychology	Sexual dysfunction not caused by an organic disorder or disease (F52.5, F52.6)	Zarski et al 2021	2021-06-16	DRKS00004837	2013-03-20	prospective	yes	parallel two-arm RCT	Participants were recruited via online advertisements (e.g., study website, Google AdWords, online magazines), targeted social media campaigns (e.g., Facebook, Instagram), and ofﬂine strategies (e.g., ﬂyers, posters, contacting gynecologists). Assessment ofeligibilty between April 25, 2016 and March 13, 2018.	1) inability to have sexual intercourse for at least the past 6 months (in accordance with the DSM-5 GPPPD criteria), as indicated by scores ≤1 on Primary Endpoint Questionnaire (PEQ) Item 7 due to genito-pelvic pain, fear of pain or penetration, and pelvic ﬂoor muscle tension, 2) age ≥ 18; 3) conﬁrm that a gynecological examination had taken place ruling out any medical condition causing penetra…	N = 200 (IG = 100, CG = 100)	sex female: IG 100% (N= 100), CG 1005 (N= 100); mean age: IG 29,46 (SD 9,82); CG: 28.04 (SD 7,84)	yes	yes	yes	no	self-guided, web-based intervention; based on CBT for GPPPD; including cognitive restructuring, psychoeducation, mindfulness, relaxation, strengthening dyadic coping; tailored content based on user feedback; motivational text messages and practice reminders by eCoach if module was not completed in 7 days, semi-structured personalized written feedback on session by eCoach	8 sessions	care as usual (CAU); access to DiGA after 6 months (waitlist)	not reported- probably Germany but different naionalities (German, Swiss, Austrian, Italian, Croatian, Hungarian, Liechtensteinian, Luxemburgian)	at end of intervention (completion of session 8 or 3 months)	IG: 22/100= 22%; CG: 8/100= 8%	1 (6 months)	Zarski et al 2021	relationship satisfaction	secondary	partnership questionnaire short form (PFB-K) plus additional item	2	yes	mN	improvement of health	no	N/A	separately reported= 2 OMI
HelloBetter Vaginismus Plus	Psychology	Sexual dysfunction not caused by an organic disorder or disease (F52.5, F52.6)	Zarski et al 2021	2021-06-16	DRKS00004837	2013-03-20	prospective	yes	parallel two-arm RCT	Participants were recruited via online advertisements (e.g., study website, Google AdWords, online magazines), targeted social media campaigns (e.g., Facebook, Instagram), and ofﬂine strategies (e.g., ﬂyers, posters, contacting gynecologists). Assessment ofeligibilty between April 25, 2016 and March 13, 2018.	1) inability to have sexual intercourse for at least the past 6 months (in accordance with the DSM-5 GPPPD criteria), as indicated by scores ≤1 on Primary Endpoint Questionnaire (PEQ) Item 7 due to genito-pelvic pain, fear of pain or penetration, and pelvic ﬂoor muscle tension, 2) age ≥ 18; 3) conﬁrm that a gynecological examination had taken place ruling out any medical condition causing penetra…	N = 200 (IG = 100, CG = 100)	sex female: IG 100% (N= 100), CG 1005 (N= 100); mean age: IG 29,46 (SD 9,82); CG: 28.04 (SD 7,84)	yes	yes	yes	no	self-guided, web-based intervention; based on CBT for GPPPD; including cognitive restructuring, psychoeducation, mindfulness, relaxation, strengthening dyadic coping; tailored content based on user feedback; motivational text messages and practice reminders by eCoach if module was not completed in 7 days, semi-structured personalized written feedback on session by eCoach	8 sessions	care as usual (CAU); access to DiGA after 6 months (waitlist)	not reported- probably Germany but different naionalities (German, Swiss, Austrian, Italian, Croatian, Hungarian, Liechtensteinian, Luxemburgian)	at end of intervention (completion of session 8 or 3 months)	IG: 22/100= 22%; CG: 8/100= 8%	1 (6 months)	Zarski et al 2021	trait anxiety	secondary	GAD-7; STAI-T	2	yes	mN	improvement of health	no: GAD-7; yes: STAI-T	not extracted for secondary outcomes
HelloBetter Vaginismus Plus	Psychology	Sexual dysfunction not caused by an organic disorder or disease (F52.5, F52.6)	Zarski et al 2021	2021-06-16	DRKS00004837	2013-03-20	prospective	yes	parallel two-arm RCT	Participants were recruited via online advertisements (e.g., study website, Google AdWords, online magazines), targeted social media campaigns (e.g., Facebook, Instagram), and ofﬂine strategies (e.g., ﬂyers, posters, contacting gynecologists). Assessment ofeligibilty between April 25, 2016 and March 13, 2018.	1) inability to have sexual intercourse for at least the past 6 months (in accordance with the DSM-5 GPPPD criteria), as indicated by scores ≤1 on Primary Endpoint Questionnaire (PEQ) Item 7 due to genito-pelvic pain, fear of pain or penetration, and pelvic ﬂoor muscle tension, 2) age ≥ 18; 3) conﬁrm that a gynecological examination had taken place ruling out any medical condition causing penetra…	N = 200 (IG = 100, CG = 100)	sex female: IG 100% (N= 100), CG 1005 (N= 100); mean age: IG 29,46 (SD 9,82); CG: 28.04 (SD 7,84)	yes	yes	yes	no	self-guided, web-based intervention; based on CBT for GPPPD; including cognitive restructuring, psychoeducation, mindfulness, relaxation, strengthening dyadic coping; tailored content based on user feedback; motivational text messages and practice reminders by eCoach if module was not completed in 7 days, semi-structured personalized written feedback on session by eCoach	8 sessions	care as usual (CAU); access to DiGA after 6 months (waitlist)	not reported- probably Germany but different naionalities (German, Swiss, Austrian, Italian, Croatian, Hungarian, Liechtensteinian, Luxemburgian)	at end of intervention (completion of session 8 or 3 months)	IG: 22/100= 22%; CG: 8/100= 8%	1 (6 months)	Zarski et al 2021	well-being	secondary	WHO-5	1	yes	mN	improvement of health	yes	not extracted for secondary outcomes
HelloBetter Vaginismus Plus	Psychology	Sexual dysfunction not caused by an organic disorder or disease (F52.5, F52.6)	Zarski et al 2021	2021-06-16	DRKS00004837	2013-03-20	prospective	yes	parallel two-arm RCT	Participants were recruited via online advertisements (e.g., study website, Google AdWords, online magazines), targeted social media campaigns (e.g., Facebook, Instagram), and ofﬂine strategies (e.g., ﬂyers, posters, contacting gynecologists). Assessment ofeligibilty between April 25, 2016 and March 13, 2018.	1) inability to have sexual intercourse for at least the past 6 months (in accordance with the DSM-5 GPPPD criteria), as indicated by scores ≤1 on Primary Endpoint Questionnaire (PEQ) Item 7 due to genito-pelvic pain, fear of pain or penetration, and pelvic ﬂoor muscle tension, 2) age ≥ 18; 3) conﬁrm that a gynecological examination had taken place ruling out any medical condition causing penetra…	N = 200 (IG = 100, CG = 100)	sex female: IG 100% (N= 100), CG 1005 (N= 100); mean age: IG 29,46 (SD 9,82); CG: 28.04 (SD 7,84)	yes	yes	yes	no	self-guided, web-based intervention; based on CBT for GPPPD; including cognitive restructuring, psychoeducation, mindfulness, relaxation, strengthening dyadic coping; tailored content based on user feedback; motivational text messages and practice reminders by eCoach if module was not completed in 7 days, semi-structured personalized written feedback on session by eCoach	8 sessions	care as usual (CAU); access to DiGA after 6 months (waitlist)	not reported- probably Germany but different naionalities (German, Swiss, Austrian, Italian, Croatian, Hungarian, Liechtensteinian, Luxemburgian)	at end of intervention (completion of session 8 or 3 months)	IG: 22/100= 22%; CG: 8/100= 8%	1 (6 months)	Zarski et al 2021	treatment satisfaction	secondary	CSQ-I	1	yes	other	other	N/A	N/A	only in intervention group; not in ITT
kalmeda	Ears	Other diseases of the ear, not elsewhere classified (H93.1)	Stover 2022	2022-09-26	DRKS00022973	2020-10-09	retrospective	yes	parallel two-arm RCT	screening and recruitment via online portal of kalmeda tinnitus app; recruiting august 2020 to march 2021;	1) age > 18 ; 2) chronic tinnitus aurium (more than 3 months); 3) informed consent	N=187 (IG=94, CG=93)	sex female IG: 52,1% (N= 49), CG: 44,1% (N= 41); mean age: IG: 48.1 (SD 12.8), CG: 48.4 (SD 12.2)	yes	yes	not reported	no	self-guided, app-based intervention; based on cognitive behavioral therapy (CBT); exercises focusing on mindfulness, acceptance, self-efficacy and relaxation; no individual customization; no reminder	9	care as usual (CAU); access to DiHA after 3 months (waitlist)	Germany	during intervention (3 months)	IG: 16/94=17,1%; CG: 8/93=8,6%	1 (9 months)	Stover 2022	tinnitus exposure	primary	Tinnitus overall score as measured by Tinnitus Questionnaire (TQ) (Hiller/Göbel 2004)	1	yes	mN	improvement of health	yes	Cohen´s d calculated, but not reported
HelloBetter Vaginismus Plus	Psychology	Sexual dysfunction not caused by an organic disorder or disease (F52.5, F52.6)	Zarski et al 2021	2021-06-16	DRKS00004837	2013-03-20	prospective	yes	parallel two-arm RCT	Participants were recruited via online advertisements (e.g., study website, Google AdWords, online magazines), targeted social media campaigns (e.g., Facebook, Instagram), and ofﬂine strategies (e.g., ﬂyers, posters, contacting gynecologists). Assessment ofeligibilty between April 25, 2016 and March 13, 2018.	1) inability to have sexual intercourse for at least the past 6 months (in accordance with the DSM-5 GPPPD criteria), as indicated by scores ≤1 on Primary Endpoint Questionnaire (PEQ) Item 7 due to genito-pelvic pain, fear of pain or penetration, and pelvic ﬂoor muscle tension, 2) age ≥ 18; 3) conﬁrm that a gynecological examination had taken place ruling out any medical condition causing penetra…	N = 200 (IG = 100, CG = 100)	sex female: IG 100% (N= 100), CG 1005 (N= 100); mean age: IG 29,46 (SD 9,82); CG: 28.04 (SD 7,84)	yes	yes	yes	no	self-guided, web-based intervention; based on CBT for GPPPD; including cognitive restructuring, psychoeducation, mindfulness, relaxation, strengthening dyadic coping; tailored content based on user feedback; motivational text messages and practice reminders by eCoach if module was not completed in 7 days, semi-structured personalized written feedback on session by eCoach	8 sessions	care as usual (CAU); access to DiGA after 6 months (waitlist)	not reported- probably Germany but different naionalities (German, Swiss, Austrian, Italian, Croatian, Hungarian, Liechtensteinian, Luxemburgian)	at end of intervention (completion of session 8 or 3 months)	IG: 22/100= 22%; CG: 8/100= 8%	1 (6 months)	Zarski et al 2021	negative side effects	secondary	15-item Inventory for the Assessment of Negative Effects in Psychotherapy	1	yes	pSVV	patient safety	N/A	N/A	only in intervention group; not in ITT
HelloBetter Vaginismus Plus	Psychology	Sexual dysfunction not caused by an organic disorder or disease (F52.5, F52.6)	Zarski et al 2021	2021-06-16	DRKS00004837	2013-03-20	prospective	yes	parallel two-arm RCT	Participants were recruited via online advertisements (e.g., study website, Google AdWords, online magazines), targeted social media campaigns (e.g., Facebook, Instagram), and ofﬂine strategies (e.g., ﬂyers, posters, contacting gynecologists). Assessment ofeligibilty between April 25, 2016 and March 13, 2018.	1) inability to have sexual intercourse for at least the past 6 months (in accordance with the DSM-5 GPPPD criteria), as indicated by scores ≤1 on Primary Endpoint Questionnaire (PEQ) Item 7 due to genito-pelvic pain, fear of pain or penetration, and pelvic ﬂoor muscle tension, 2) age ≥ 18; 3) conﬁrm that a gynecological examination had taken place ruling out any medical condition causing penetra…	N = 200 (IG = 100, CG = 100)	sex female: IG 100% (N= 100), CG 1005 (N= 100); mean age: IG 29,46 (SD 9,82); CG: 28.04 (SD 7,84)	yes	yes	yes	no	self-guided, web-based intervention; based on CBT for GPPPD; including cognitive restructuring, psychoeducation, mindfulness, relaxation, strengthening dyadic coping; tailored content based on user feedback; motivational text messages and practice reminders by eCoach if module was not completed in 7 days, semi-structured personalized written feedback on session by eCoach	8 sessions	care as usual (CAU); access to DiGA after 6 months (waitlist)	not reported- probably Germany but different naionalities (German, Swiss, Austrian, Italian, Croatian, Hungarian, Liechtensteinian, Luxemburgian)	at end of intervention (completion of session 8 or 3 months)	IG: 22/100= 22%; CG: 8/100= 8%	1 (6 months)	Zarski et al 2021	treatment benefits	secondary	15-item Inventory for the Assessment of Negative Effects in Psychotherapy	1	yes	mN	improvement of health	N/A	N/A	only in intervention group; not in ITT
HelloBetter Vaginismus Plus	Psychology	Sexual dysfunction not caused by an organic disorder or disease (F52.5, F52.6)	Zarski et al 2021	2021-06-16	DRKS00004837	2013-03-20	prospective	yes	parallel two-arm RCT	Participants were recruited via online advertisements (e.g., study website, Google AdWords, online magazines), targeted social media campaigns (e.g., Facebook, Instagram), and ofﬂine strategies (e.g., ﬂyers, posters, contacting gynecologists). Assessment ofeligibilty between April 25, 2016 and March 13, 2018.	1) inability to have sexual intercourse for at least the past 6 months (in accordance with the DSM-5 GPPPD criteria), as indicated by scores ≤1 on Primary Endpoint Questionnaire (PEQ) Item 7 due to genito-pelvic pain, fear of pain or penetration, and pelvic ﬂoor muscle tension, 2) age ≥ 18; 3) conﬁrm that a gynecological examination had taken place ruling out any medical condition causing penetra…	N = 200 (IG = 100, CG = 100)	sex female: IG 100% (N= 100), CG 1005 (N= 100); mean age: IG 29,46 (SD 9,82); CG: 28.04 (SD 7,84)	yes	yes	yes	no	self-guided, web-based intervention; based on CBT for GPPPD; including cognitive restructuring, psychoeducation, mindfulness, relaxation, strengthening dyadic coping; tailored content based on user feedback; motivational text messages and practice reminders by eCoach if module was not completed in 7 days, semi-structured personalized written feedback on session by eCoach	8 sessions	care as usual (CAU); access to DiGA after 6 months (waitlist)	not reported- probably Germany but different naionalities (German, Swiss, Austrian, Italian, Croatian, Hungarian, Liechtensteinian, Luxemburgian)	at end of intervention (completion of session 8 or 3 months)	IG: 22/100= 22%; CG: 8/100= 8%	1 (6 months)	Zarski et al 2021	treatment adherence	secondary	number of completed sessions, completed core sessions and diary entries; frequency of exercise per week	1	yes	psVV	adherence	N/A	N/A	only in intervention group; not in ITT
Invirto-die Therapie gegen Angst: agoraphobia	Psychology	Phobic disorders (F40.00, F40.01)	Zurowski et al 2023	na/na/2023	NCT05510804	2022-08-22	retrospective	no	parallel two-arm RCT	"Recruitment started 29.02.2020"	1) age 18-75; 2) diagnosis agora phobia with/out panic disorder; social phobia; panic disorder; 3) smartphone; 4) member of participating health insurance; 5) informed consent	agoraphobia: N= 103 (IG= 72; CG=31)	sex female: IG:62,5% (N=45), CG: 80,7% (N=2 ); mean age: IG: 35,8 (SD 9,4), CG: 36,3 (SD 10.5)	yes	yes	no	no	guided, app-based, virtual reality intervention; based on CBT for anxiety disorder, including exposure exercises; 2 video-telephone contacts with therapists; content disorder-specific but not tailored; daily reminders via SMS and e-mail	self-paced, approx. 2 months; optional 4 additional months	active control with supportive contacts every 4 weeks; care as usual (CAU) ; access to DiGA after 6 months (waitlist)	Germany	at end of intervention (2 months)	22/103=21% (IG: 29,5%, CG: 3,2%)	2 (6 months and 12 months)	Zurowski et al 2023- agoraphobia	agoraphobic symptoms	secondary	Panic and Agoraphobia Scale (PAS)	1	yes	mN	improvement of health	yes	not extracted for secondary outcomes
kalmeda	Ears	Other diseases of the ear, not elsewhere classified (H93.1)	Walter et al 2023	2023-09-07	DRKS00022973	2020-10-09	retrospective	yes	parallel two-arm RCT	"Recruitment started in August 2020; the last patient was included in March 2021." "Patients browsing the landing website of the Kalmeda app were invited to ascertain their eli- gibility to take part in the study, if interested." "There were recruitment drives over social media such as facebook, twitter and youtube. Self-help groups of the German Tin- nitus League and members of the state-wide ot…	1) age ≥ 18; 2) chronic subjective tinnitus of more than 3 months´ duration; 3) informed consent	N= 187 (IG: 94; CG: 93)	sex female: IG: 52,1% (N= 49), CG: 44,1 % (N= 41); mean age: IG 48,1 (SD 12,8 ), CG 48,4 (SD 12,2)	yes	yes	not reported	no	self-guided, app-based intervention; based on CBT, focusing on mindfulness, acceptance, self-efficacy and relaxation; no individual customization; no reminder	9	care as usual (CAU); access to DiHA after 3 months (waitlist)	Germany	during intervention (3 months)	IG: 16/94=17,1%; CG: 8/93=8,6%	1 (9 months)	Walter et al 2023	tinnitus distress	primary	Tinnitus Questionnaire (TQ) (Göbel/Hiller 1998)	1	yes	mN	improvement of health	yes	Reduction d= 1,1 (p< 0,001)
Invirto-die Therapie gegen Angst: agoraphobia	Psychology	Phobic disorders (F40.00, F40.01)	Zurowski et al 2023	na/na/2023	NCT05510804	2022-08-22	retrospective	no	parallel two-arm RCT	"Recruitment started 29.02.2020"	1) age 18-75; 2) diagnosis agora phobia with/out panic disorder; social phobia; panic disorder; 3) smartphone; 4) member of participating health insurance; 5) informed consent	agoraphobia: N= 103 (IG= 72; CG=31)	sex female: IG:62,5% (N=45), CG: 80,7% (N=2 ); mean age: IG: 35,8 (SD 9,4), CG: 36,3 (SD 10.5)	yes	yes	no	no	guided, app-based, virtual reality intervention; based on CBT for anxiety disorder, including exposure exercises; 2 video-telephone contacts with therapists; content disorder-specific but not tailored; daily reminders via SMS and e-mail	self-paced, approx. 2 months; optional 4 additional months	active control with supportive contacts every 4 weeks; care as usual (CAU) ; access to DiGA after 6 months (waitlist)	Germany	at end of intervention (2 months)	22/103=21% (IG: 29,5%, CG: 3,2%)	2 (6 months and 12 months)	Zurowski et al 2023- agoraphobia	depressive symptoms	secondary	Beck depression inventory (BDI-II)	1	yes	mN	improvement of health	yes	not extracted for secondary outcomes
Invirto-die Therapie gegen Angst: agoraphobia	Psychology	Phobic disorders (F40.00, F40.01)	Zurowski et al 2023	na/na/2023	NCT05510804	2022-08-22	retrospective	no	parallel two-arm RCT	"Recruitment started 29.02.2020"	1) age 18-75; 2) diagnosis agora phobia with/out panic disorder; social phobia; panic disorder; 3) smartphone; 4) member of participating health insurance; 5) informed consent	agoraphobia: N= 103 (IG= 72; CG=31)	sex female: IG:62,5% (N=45), CG: 80,7% (N=2 ); mean age: IG: 35,8 (SD 9,4), CG: 36,3 (SD 10.5)	yes	yes	no	no	guided, app-based, virtual reality intervention; based on CBT for anxiety disorder, including exposure exercises; 2 video-telephone contacts with therapists; content disorder-specific but not tailored; daily reminders via SMS and e-mail	self-paced, approx. 2 months; optional 4 additional months	active control with supportive contacts every 4 weeks; care as usual (CAU) ; access to DiGA after 6 months (waitlist)	Germany	at end of intervention (2 months)	22/103=21% (IG: 29,5%, CG: 3,2%)	2 (6 months and 12 months)	Zurowski et al 2023- agoraphobia	quality of life	secondary	L-1	1	yes	mN	Improvement of quality of life	no	not extracted for secondary outcomes
Invirto-die Therapie gegen Angst: agoraphobia	Psychology	Phobic disorders (F40.00, F40.01)	Zurowski et al 2023	na/na/2023	NCT05510804	2022-08-22	retrospective	no	parallel two-arm RCT	"Recruitment started 29.02.2020"	1) age 18-75; 2) diagnosis agora phobia with/out panic disorder; social phobia; panic disorder; 3) smartphone; 4) member of participating health insurance; 5) informed consent	agoraphobia: N= 103 (IG= 72; CG=31)	sex female: IG:62,5% (N=45), CG: 80,7% (N=2 ); mean age: IG: 35,8 (SD 9,4), CG: 36,3 (SD 10.5)	yes	yes	no	no	guided, app-based, virtual reality intervention; based on CBT for anxiety disorder, including exposure exercises; 2 video-telephone contacts with therapists; content disorder-specific but not tailored; daily reminders via SMS and e-mail	self-paced, approx. 2 months; optional 4 additional months	active control with supportive contacts every 4 weeks; care as usual (CAU) ; access to DiGA after 6 months (waitlist)	Germany	at end of intervention (2 months)	22/103=21% (IG: 29,5%, CG: 3,2%)	2 (6 months and 12 months)	Zurowski et al 2023- agoraphobia	functioning	secondary	Clinical Global Impression of severity (CGI); Global Assessment of functioning (GAF)	2	no	mN	improvement of health	N/A	N/A	only in intervention group
Kranus Edera	Genitals, Kidneys, and Urinary Tract	Other diseases of the penis (N48.4)	Wiemer et al 2022	unknown	DRKS00029182	2022-06-01	retrospective	no	parallel two-arm RCT	"People with a diagnosis of erectile dysfunction (ICD N48.4) were contacted between May and August 2022 via cooperating urologists and advertising (e.g. study website, Google study website, Google AdWords, online advertising banners, articles in magazines, underground train advertising)." (p. 12)	1) men with erectile dysfunction of organic origin (ICD 48.4); 2) IIEF ≤ 21 on IIEF-5 questionnaire 3) age >18	N= 241 (IG=122, CG=119)	sex female IG: 0% (N= 0), CG: 0% (N= 0); mean age IG: 53,76 (SD 13,62) CG: 49,74 (SD 12,73)	yes	yes	yes	no	self-guided, app-based intervention; multidisclipinary program with daily and weekly exercises, including cardiovascular training, pelvic floor exercises, and psychoeducation modules (texts, videos); training tailored based on initial assessment; no reminder	3	care as usual (CAU); access to DiHA after 3 months (waitlist)	Germany	at end of intervention (3 months)	IG: 5/122 = 4%; CG: 1/119= 1%	no follow up	Wiemer et al 2022	Improvement of erectile dysfunction	primary	5 item version of International Index of Erectile Function (IIEF-5) (Rosen 1997, 1999); German version (Wiltink 2003)	1	yes	mN	improvement of health	yes	improvement d= 1,36 (p< 0,0001) = strong effect
Kranus Edera	Genitals, Kidneys, and Urinary Tract	Other diseases of the penis (N48.4)	Wiemer et al 2022	unknown	DRKS00029182	2022-06-01	retrospective	no	parallel two-arm RCT	"People with a diagnosis of erectile dysfunction (ICD N48.4) were contacted between May and August 2022 via cooperating urologists and advertising (e.g. study website, Google study website, Google AdWords, online advertising banners, articles in magazines, underground train advertising)." (p. 12)	1) men with erectile dysfunction of organic origin (ICD 48.4); 2) IIEF ≤ 21 on IIEF-5 questionnaire 3) age >18	N= 241 (IG=122, CG=119)	sex female IG: 0% (N= 0), CG: 0% (N= 0); mean age IG: 53,76 (SD 13,62) CG: 49,74 (SD 12,73)	yes	yes	yes	no	self-guided, app-based intervention; multidisclipinary program with daily and weekly exercises, including cardiovascular training, pelvic floor exercises, and psychoeducation modules (texts, videos); training tailored based on initial assessment; no reminder	3	care as usual (CAU); access to DiHA after 3 months (waitlist)	Germany	at end of intervention (3 months)	IG: 5/122 = 4%; CG: 1/119= 1%	no follow up	Wiemer et al 2022	Improvement in disease-related quality of life	primary	QoL-Med (Wagner et al 1996), German version (Ruof et al 2001)	1	yes	mN	improvement of quality of life	yes	improvement d= 1,47 (p< 0,0001) = strong effect
Kranus Edera	Genitals, Kidneys, and Urinary Tract	Other diseases of the penis (N48.4)	Wiemer et al 2022	unknown	DRKS00029182	2022-06-01	retrospective	no	parallel two-arm RCT	"People with a diagnosis of erectile dysfunction (ICD N48.4) were contacted between May and August 2022 via cooperating urologists and advertising (e.g. study website, Google study website, Google AdWords, online advertising banners, articles in magazines, underground train advertising)." (p. 12)	1) men with erectile dysfunction of organic origin (ICD 48.4); 2) IIEF ≤ 21 on IIEF-5 questionnaire 3) age >18	N= 241 (IG=122, CG=119)	sex female IG: 0% (N= 0), CG: 0% (N= 0); mean age IG: 53,76 (SD 13,62) CG: 49,74 (SD 12,73)	yes	yes	yes	no	self-guided, app-based intervention; multidisclipinary program with daily and weekly exercises, including cardiovascular training, pelvic floor exercises, and psychoeducation modules (texts, videos); training tailored based on initial assessment; no reminder	3	care as usual (CAU); access to DiHA after 3 months (waitlist)	Germany	at end of intervention (3 months)	IG: 5/122 = 4%; CG: 1/119= 1%	no follow up	Wiemer et al 2022	Improvement of patient sovereignty/activity	primary	PAM-13 (Hibbard et al 2004), German version (Brenk et al 2013)	1	yes	pSVV	patient autonomy	yes	improvement d= 0,96 (p< 0,0001) = medium effect
Invirto-die Therapie gegen Angst: panic disorder	Psychology	Other anxiety disorders (F41.0)	Zurowski et al 2023	na/na/2023	NCT05510804	2022-08-22	retrospective	no	parallel two-arm RCT	"Recruitment started 29.02.2020"	1) age 18-75; 2) diagnosis agora phobia with/out panic disorder; social phobia; panic disorder; 3) smartphone; 4) member of participating health insurance; 5) informed consent	panic disorder N= 84 (IG=58; CG=26)	sex female: IG:62,1% (N= 36), CG: 69,2% (N= 18); mean age: IG: 37 (SD 12), CG: 36,5 (SD 12,3)	yes	yes	no	no	guided, app-based, virtual reality intervention; based on CBT for anxiety disorder, including exposure exercises; 2 video-telephone contacts with therapists; content disorder-specific but not tailored; daily reminders via SMS and e-mail	self-paced, approx. 2 months; optional 4 additional months	active control with supportive contacts every 4 weeks; care as usual (CAU) ; access to DiGA after 6 months (waitlist)	Germany	at end of intervention (2 months)	27/84= 32,1% (IG: 43,1%, CG: 7,6%)	2 (6 months and 12 months)	Zurowski et al 2023 -panic disorder	panic symptoms	secondary	Panic and Agoraphobia Scale (PAS)	1	yes	mN	improvement of health	yes	not extracted for secondary outcomes
Invirto-die Therapie gegen Angst: panic disorder	Psychology	Other anxiety disorders (F41.0)	Zurowski et al 2023	na/na/2023	NCT05510804	2022-08-22	retrospective	no	parallel two-arm RCT	"Recruitment started 29.02.2020"	1) age 18-75; 2) diagnosis agora phobia with/out panic disorder; social phobia; panic disorder; 3) smartphone; 4) member of participating health insurance; 5) informed consent	panic disorder N= 84 (IG=58; CG=26)	sex female: IG:62,1% (N= 36), CG: 69,2% (N= 18); mean age: IG: 37 (SD 12), CG: 36,5 (SD 12,3)	yes	yes	no	no	guided, app-based, virtual reality intervention; based on CBT for anxiety disorder, including exposure exercises; 2 video-telephone contacts with therapists; content disorder-specific but not tailored; daily reminders via SMS and e-mail	self-paced, approx. 2 months; optional 4 additional months	active control with supportive contacts every 4 weeks; care as usual (CAU) ; access to DiGA after 6 months (waitlist)	Germany	at end of intervention (2 months)	27/84= 32,1% (IG: 43,1%, CG: 7,6%)	2 (6 months and 12 months)	Zurowski et al 2023 -panic disorder	depressive symptoms	secondary	Beck depression inventory (BDI-II)	1	yes	mN	improvement of health	yes	not extracted for secondary outcomes
Invirto-die Therapie gegen Angst: panic disorder	Psychology	Other anxiety disorders (F41.0)	Zurowski et al 2023	na/na/2023	NCT05510804	2022-08-22	retrospective	no	parallel two-arm RCT	"Recruitment started 29.02.2020"	1) age 18-75; 2) diagnosis agora phobia with/out panic disorder; social phobia; panic disorder; 3) smartphone; 4) member of participating health insurance; 5) informed consent	panic disorder N= 84 (IG=58; CG=26)	sex female: IG:62,1% (N= 36), CG: 69,2% (N= 18); mean age: IG: 37 (SD 12), CG: 36,5 (SD 12,3)	yes	yes	no	no	guided, app-based, virtual reality intervention; based on CBT for anxiety disorder, including exposure exercises; 2 video-telephone contacts with therapists; content disorder-specific but not tailored; daily reminders via SMS and e-mail	self-paced, approx. 2 months; optional 4 additional months	active control with supportive contacts every 4 weeks; care as usual (CAU) ; access to DiGA after 6 months (waitlist)	Germany	at end of intervention (2 months)	27/84= 32,1% (IG: 43,1%, CG: 7,6%)	2 (6 months and 12 months)	Zurowski et al 2023 -panic disorder	quality of life	secondary	L-1	1	yes	mN	Improvement of quality of life	no	not extracted for secondary outcomes
Invirto-die Therapie gegen Angst: panic disorder	Psychology	Other anxiety disorders (F41.0)	Zurowski et al 2023	na/na/2023	NCT05510804	2022-08-22	retrospective	no	parallel two-arm RCT	"Recruitment started 29.02.2020"	1) age 18-75; 2) diagnosis agora phobia with/out panic disorder; social phobia; panic disorder; 3) smartphone; 4) member of participating health insurance; 5) informed consent	panic disorder N= 84 (IG=58; CG=26)	sex female: IG:62,1% (N= 36), CG: 69,2% (N= 18); mean age: IG: 37 (SD 12), CG: 36,5 (SD 12,3)	yes	yes	no	no	guided, app-based, virtual reality intervention; based on CBT for anxiety disorder, including exposure exercises; 2 video-telephone contacts with therapists; content disorder-specific but not tailored; daily reminders via SMS and e-mail	self-paced, approx. 2 months; optional 4 additional months	active control with supportive contacts every 4 weeks; care as usual (CAU) ; access to DiGA after 6 months (waitlist)	Germany	at end of intervention (2 months)	27/84= 32,1% (IG: 43,1%, CG: 7,6%)	2 (6 months and 12 months)	Zurowski et al 2023 -panic disorder	functioning	secondary	Clinical Global Impression of severity (CGI); Global Assessment of functioning (GAF)	2	no	mN	improvement of health	N/A	N/A	only in intervention group
Kranus Edera	Genitals, Kidneys, and Urinary Tract	Other diseases of the penis (N48.4)	Wiemer et al 2022	unknown	DRKS00029182	2022-06-01	retrospective	no	parallel two-arm RCT	"People with a diagnosis of erectile dysfunction (ICD N48.4) were contacted between May and August 2022 via cooperating urologists and advertising (e.g. study website, Google study website, Google AdWords, online advertising banners, articles in magazines, underground train advertising)." (p. 12)	1) men with erectile dysfunction of organic origin (ICD 48.4); 2) IIEF ≤ 21 on IIEF-5 questionnaire 3) age >18	N= 241 (IG=122, CG=119)	sex female IG: 0% (N= 0), CG: 0% (N= 0); mean age IG: 53,76 (SD 13,62) CG: 49,74 (SD 12,73)	yes	yes	yes	no	self-guided, app-based intervention; multidisclipinary program with daily and weekly exercises, including cardiovascular training, pelvic floor exercises, and psychoeducation modules (texts, videos); training tailored based on initial assessment; no reminder	3	care as usual (CAU); access to DiHA after 3 months (waitlist)	Germany	at end of intervention (3 months)	IG: 5/122 = 4%; CG: 1/119= 1%	no follow up	Wiemer et al 2022	Therapy adherence	other	Frequency of use of the app	1	yes	psVV	adherence	N/A	N/A	only in intervention group, not in ITT
Kranus Edera	Genitals, Kidneys, and Urinary Tract	Other diseases of the penis (N48.4)	Wiemer et al 2022	unknown	DRKS00029182	2022-06-01	retrospective	no	parallel two-arm RCT	"People with a diagnosis of erectile dysfunction (ICD N48.4) were contacted between May and August 2022 via cooperating urologists and advertising (e.g. study website, Google study website, Google AdWords, online advertising banners, articles in magazines, underground train advertising)." (p. 12)	1) men with erectile dysfunction of organic origin (ICD 48.4); 2) IIEF ≤ 21 on IIEF-5 questionnaire 3) age >18	N= 241 (IG=122, CG=119)	sex female IG: 0% (N= 0), CG: 0% (N= 0); mean age IG: 53,76 (SD 13,62) CG: 49,74 (SD 12,73)	yes	yes	yes	no	self-guided, app-based intervention; multidisclipinary program with daily and weekly exercises, including cardiovascular training, pelvic floor exercises, and psychoeducation modules (texts, videos); training tailored based on initial assessment; no reminder	3	care as usual (CAU); access to DiHA after 3 months (waitlist)	Germany	at end of intervention (3 months)	IG: 5/122 = 4%; CG: 1/119= 1%	no follow up	Wiemer et al 2022	Intensity of the erection	other	Erection Hardness Score (EHS Score)	1	yes	mN	improvement of health	N/A	N/A	not in ITT, significant
Kranus Edera	Genitals, Kidneys, and Urinary Tract	Other diseases of the penis (N48.4)	Wiemer et al 2022	unknown	DRKS00029182	2022-06-01	retrospective	no	parallel two-arm RCT	"People with a diagnosis of erectile dysfunction (ICD N48.4) were contacted between May and August 2022 via cooperating urologists and advertising (e.g. study website, Google study website, Google AdWords, online advertising banners, articles in magazines, underground train advertising)." (p. 12)	1) men with erectile dysfunction of organic origin (ICD 48.4); 2) IIEF ≤ 21 on IIEF-5 questionnaire 3) age >18	N= 241 (IG=122, CG=119)	sex female IG: 0% (N= 0), CG: 0% (N= 0); mean age IG: 53,76 (SD 13,62) CG: 49,74 (SD 12,73)	yes	yes	yes	no	self-guided, app-based intervention; multidisclipinary program with daily and weekly exercises, including cardiovascular training, pelvic floor exercises, and psychoeducation modules (texts, videos); training tailored based on initial assessment; no reminder	3	care as usual (CAU); access to DiHA after 3 months (waitlist)	Germany	at end of intervention (3 months)	IG: 5/122 = 4%; CG: 1/119= 1%	no follow up	Wiemer et al 2022	Adverse events/effects	other	Free text	1	yes	other	other	N/A	N/A
Mindable: Panikstörung und Agoraphobie	Psychology	Phobic disorders (F40.0), Other anxiety disorders (F41.0)	Helbig-Lang et al 2023	2023-01-25	DRKS00029090	2022-06-10	retrospective	yes	parallel two-arm RCT	recruitment from July 2020 to September 2022 via online-advertisements, press-releases and participating ambulances in Brmen, Hamburg, Münster; from september 2021 recruitment online in whole Germany (location-independent participation) due to covid19	1) age ≥ 18; 2) current diagnosis of anxiety disorder and/or agoraphobia; 3) informed consent	N=107 (IG= 57, CG= 50)	sex female IG 71,9% (N= 41), CG: 82% (N= 41); mean age: IG: 36,35 (SD 14.4), CG:35,82 (SD 14.17)	yes	yes	yes	no	self-guided, app-based intervention; based on exposure therapy; including psychoeducation, symptom monitoring (diary), and exposure exercises; exercises adjusted according to patients´ anxiety levels and feedback in app, users can create and modify their own exposure exercises; weekly check-ups based on DSM-5 to increase engagement	2	standard self-help recommendations during the waiting period, permission to seek external help such as psychotherapy; access to DiHA after months (waitlist)	Germany	at end of intervention (2 months)	IG: 9/57=15,7%; CG: 1/50 = 2%	no follow up	Helbig-Lang et al 2023	panic and agoraphobia symptoms	primary	panic and agoraphobia scale (PAS) (Bandelow 2016)	1	yes	mN	improvement of health	yes	reduction d= 0,7 (p< 0,001)
Invirto-die Therapie gegen Angst: social phobia	Psychology	Phobic disorders (F40.1)	Zurowski et al 2023	na/na/2023	NCT05510804	2022-08-22	retrospective	no	parallel two-arm RCT	"Recruitment started 29.02.2020"	1) age 18-75; 2) diagnosis agora phobia with/out panic disorder; social phobia; panic disorder; 3) smartphone; 4) member of participating health insurance; 5) informed consent	social phobia N= 110 (IG=67; CG=43)	sex female: IG: 52,2% (N= 35), CG: 58,1% (N= 25); mean age: IG:32,36 (SD 9,91), CG: 32,9 (SD 9,6)	yes	yes	no	no	guided, app-based, virtual reality intervention; based on CBT for anxiety disorder, including exposure exercises; 2 video-telephone contacts with therapists; content disorder-specific but not tailored; daily reminders via SMS and e-mail	self-paced, approx. 2 months; optional 4 additional months	active control with supportive contacts every 4 weeks; care as usual (CAU) ; access to DiGA after 6 months (waitlist)	Germany	at end of intervention (2 months)	36/110= 32,7% (IG: 44,7%, CG: 13,9%)	2 (6 months and 12 months)	Zurowski et al 2023-social phobia	social phobic symptoms	secondary	Liebowitz-Soziale-Angst-Skala (LSAS)	1	yes	mN	improvement of health	yes	not extracted for secondary outcomes
Invirto-die Therapie gegen Angst: social phobia	Psychology	Phobic disorders (F40.1)	Zurowski et al 2023	na/na/2023	NCT05510804	2022-08-22	retrospective	no	parallel two-arm RCT	"Recruitment started 29.02.2020"	1) age 18-75; 2) diagnosis agora phobia with/out panic disorder; social phobia; panic disorder; 3) smartphone; 4) member of participating health insurance; 5) informed consent	social phobia N= 110 (IG=67; CG=43)	sex female: IG: 52,2% (N= 35), CG: 58,1% (N= 25); mean age: IG:32,36 (SD 9,91), CG: 32,9 (SD 9,6)	yes	yes	no	no	guided, app-based, virtual reality intervention; based on CBT for anxiety disorder, including exposure exercises; 2 video-telephone contacts with therapists; content disorder-specific but not tailored; daily reminders via SMS and e-mail	self-paced, approx. 2 months; optional 4 additional months	active control with supportive contacts every 4 weeks; care as usual (CAU) ; access to DiGA after 6 months (waitlist)	Germany	at end of intervention (2 months)	36/110= 32,7% (IG: 44,7%, CG: 13,9%)	2 (6 months and 12 months)	Zurowski et al 2023-social phobia	depressive symptoms	secondary	Beck depression inventory (BDI-II)	1	yes	mN	improvement of health	yes	not extracted for secondary outcomes
Invirto-die Therapie gegen Angst: social phobia	Psychology	Phobic disorders (F40.1)	Zurowski et al 2023	na/na/2023	NCT05510804	2022-08-22	retrospective	no	parallel two-arm RCT	"Recruitment started 29.02.2020"	1) age 18-75; 2) diagnosis agora phobia with/out panic disorder; social phobia; panic disorder; 3) smartphone; 4) member of participating health insurance; 5) informed consent	social phobia N= 110 (IG=67; CG=43)	sex female: IG: 52,2% (N= 35), CG: 58,1% (N= 25); mean age: IG:32,36 (SD 9,91), CG: 32,9 (SD 9,6)	yes	yes	no	no	guided, app-based, virtual reality intervention; based on CBT for anxiety disorder, including exposure exercises; 2 video-telephone contacts with therapists; content disorder-specific but not tailored; daily reminders via SMS and e-mail	self-paced, approx. 2 months; optional 4 additional months	active control with supportive contacts every 4 weeks; care as usual (CAU) ; access to DiGA after 6 months (waitlist)	Germany	at end of intervention (2 months)	36/110= 32,7% (IG: 44,7%, CG: 13,9%)	2 (6 months and 12 months)	Zurowski et al 2023-social phobia	quality of life	secondary	L-1	1	yes	mN	Improvement of quality of life	no	not extracted for secondary outcomes
Mindable: Panikstörung und Agoraphobie	Psychology	Phobic disorders (F40.0), Other anxiety disorders (F41.0)	Helbig-Lang et al 2023	2023-01-25	DRKS00029090	2022-06-10	retrospective	yes	parallel two-arm RCT	recruitment from July 2020 to September 2022 via online-advertisements, press-releases and participating ambulances in Brmen, Hamburg, Münster; from september 2021 recruitment online in whole Germany (location-independent participation) due to covid19	1) age ≥ 18; 2) current diagnosis of anxiety disorder and/or agoraphobia; 3) informed consent	N=107 (IG= 57, CG= 50)	sex female IG 71,9% (N= 41), CG: 82% (N= 41); mean age: IG: 36,35 (SD 14.4), CG:35,82 (SD 14.17)	yes	yes	yes	no	self-guided, app-based intervention; based on exposure therapy; including psychoeducation, symptom monitoring (diary), and exposure exercises; exercises adjusted according to patients´ anxiety levels and feedback in app, users can create and modify their own exposure exercises; weekly check-ups based on DSM-5 to increase engagement	2	standard self-help recommendations during the waiting period, permission to seek external help such as psychotherapy; access to DiHA after months (waitlist)	Germany	at end of intervention (2 months)	IG: 9/57=15,7%; CG: 1/50 = 2%	no follow up	Helbig-Lang et al 2023	treatment integrity and client satisfaction	other	frequency & duration of app usage; client satisfaction (CSQ-I)	2	yes	other	other	N/A	N/A	only in intervention group
Mindable: Panikstörung und Agoraphobie	Psychology	Phobic disorders (F40.0), Other anxiety disorders (F41.0)	Helbig-Lang et al 2023	2023-01-25	DRKS00029090	2022-06-10	retrospective	yes	parallel two-arm RCT	recruitment from July 2020 to September 2022 via online-advertisements, press-releases and participating ambulances in Brmen, Hamburg, Münster; from september 2021 recruitment online in whole Germany (location-independent participation) due to covid19	1) age ≥ 18; 2) current diagnosis of anxiety disorder and/or agoraphobia; 3) informed consent	N=107 (IG= 57, CG= 50)	sex female IG 71,9% (N= 41), CG: 82% (N= 41); mean age: IG: 36,35 (SD 14.4), CG:35,82 (SD 14.17)	yes	yes	yes	no	self-guided, app-based intervention; based on exposure therapy; including psychoeducation, symptom monitoring (diary), and exposure exercises; exercises adjusted according to patients´ anxiety levels and feedback in app, users can create and modify their own exposure exercises; weekly check-ups based on DSM-5 to increase engagement	2	standard self-help recommendations during the waiting period, permission to seek external help such as psychotherapy; access to DiHA after months (waitlist)	Germany	at end of intervention (2 months)	IG: 9/57=15,7%; CG: 1/50 = 2%	no follow up	Helbig-Lang et al 2023	agoraphobic cognitions; fear symptoms; agoraphobic avoidance	other	AKV (= ACQ, BSQ, MI)	3	yes	mN	improvement of health	not in ITT	N/A	not in ITT, significant
Mindable: Panikstörung und Agoraphobie	Psychology	Phobic disorders (F40.0), Other anxiety disorders (F41.0)	Helbig-Lang et al 2023	2023-01-25	DRKS00029090	2022-06-10	retrospective	yes	parallel two-arm RCT	recruitment from July 2020 to September 2022 via online-advertisements, press-releases and participating ambulances in Brmen, Hamburg, Münster; from september 2021 recruitment online in whole Germany (location-independent participation) due to covid19	1) age ≥ 18; 2) current diagnosis of anxiety disorder and/or agoraphobia; 3) informed consent	N=107 (IG= 57, CG= 50)	sex female IG 71,9% (N= 41), CG: 82% (N= 41); mean age: IG: 36,35 (SD 14.4), CG:35,82 (SD 14.17)	yes	yes	yes	no	self-guided, app-based intervention; based on exposure therapy; including psychoeducation, symptom monitoring (diary), and exposure exercises; exercises adjusted according to patients´ anxiety levels and feedback in app, users can create and modify their own exposure exercises; weekly check-ups based on DSM-5 to increase engagement	2	standard self-help recommendations during the waiting period, permission to seek external help such as psychotherapy; access to DiHA after months (waitlist)	Germany	at end of intervention (2 months)	IG: 9/57=15,7%; CG: 1/50 = 2%	no follow up	Helbig-Lang et al 2023	depressive symptoms;	other	BDI-II	1	yes	mN	improvement of health	not in ITT	N/A	not in ITT, significant
Mindable: Panikstörung und Agoraphobie	Psychology	Phobic disorders (F40.0), Other anxiety disorders (F41.0)	Helbig-Lang et al 2023	2023-01-25	DRKS00029090	2022-06-10	retrospective	yes	parallel two-arm RCT	recruitment from July 2020 to September 2022 via online-advertisements, press-releases and participating ambulances in Brmen, Hamburg, Münster; from september 2021 recruitment online in whole Germany (location-independent participation) due to covid19	1) age ≥ 18; 2) current diagnosis of anxiety disorder and/or agoraphobia; 3) informed consent	N=107 (IG= 57, CG= 50)	sex female IG 71,9% (N= 41), CG: 82% (N= 41); mean age: IG: 36,35 (SD 14.4), CG:35,82 (SD 14.17)	yes	yes	yes	no	self-guided, app-based intervention; based on exposure therapy; including psychoeducation, symptom monitoring (diary), and exposure exercises; exercises adjusted according to patients´ anxiety levels and feedback in app, users can create and modify their own exposure exercises; weekly check-ups based on DSM-5 to increase engagement	2	standard self-help recommendations during the waiting period, permission to seek external help such as psychotherapy; access to DiHA after months (waitlist)	Germany	at end of intervention (2 months)	IG: 9/57=15,7%; CG: 1/50 = 2%	no follow up	Helbig-Lang et al 2023	Digital competence	other	Freely developed items	1	yes	other	other	N/A	N/A	not in main analysis, not reported
Mindable: Panikstörung und Agoraphobie	Psychology	Phobic disorders (F40.0), Other anxiety disorders (F41.0)	Helbig-Lang et al 2023	2023-01-25	DRKS00029090	2022-06-10	retrospective	yes	parallel two-arm RCT	recruitment from July 2020 to September 2022 via online-advertisements, press-releases and participating ambulances in Brmen, Hamburg, Münster; from september 2021 recruitment online in whole Germany (location-independent participation) due to covid19	1) age ≥ 18; 2) current diagnosis of anxiety disorder and/or agoraphobia; 3) informed consent	N=107 (IG= 57, CG= 50)	sex female IG 71,9% (N= 41), CG: 82% (N= 41); mean age: IG: 36,35 (SD 14.4), CG:35,82 (SD 14.17)	yes	yes	yes	no	self-guided, app-based intervention; based on exposure therapy; including psychoeducation, symptom monitoring (diary), and exposure exercises; exercises adjusted according to patients´ anxiety levels and feedback in app, users can create and modify their own exposure exercises; weekly check-ups based on DSM-5 to increase engagement	2	standard self-help recommendations during the waiting period, permission to seek external help such as psychotherapy; access to DiHA after months (waitlist)	Germany	at end of intervention (2 months)	IG: 9/57=15,7%; CG: 1/50 = 2%	no follow up	Helbig-Lang et al 2023	Use of further assistance	other	Freely developed items	1	yes	other	other	N/A	N/A	not in main analysis, not reported
Mindable: Panikstörung und Agoraphobie	Psychology	Phobic disorders (F40.0), Other anxiety disorders (F41.0)	Helbig-Lang et al 2023	2023-01-25	DRKS00029090	2022-06-10	retrospective	yes	parallel two-arm RCT	recruitment from July 2020 to September 2022 via online-advertisements, press-releases and participating ambulances in Brmen, Hamburg, Münster; from september 2021 recruitment online in whole Germany (location-independent participation) due to covid19	1) age ≥ 18; 2) current diagnosis of anxiety disorder and/or agoraphobia; 3) informed consent	N=107 (IG= 57, CG= 50)	sex female IG 71,9% (N= 41), CG: 82% (N= 41); mean age: IG: 36,35 (SD 14.4), CG:35,82 (SD 14.17)	yes	yes	yes	no	self-guided, app-based intervention; based on exposure therapy; including psychoeducation, symptom monitoring (diary), and exposure exercises; exercises adjusted according to patients´ anxiety levels and feedback in app, users can create and modify their own exposure exercises; weekly check-ups based on DSM-5 to increase engagement	2	standard self-help recommendations during the waiting period, permission to seek external help such as psychotherapy; access to DiHA after months (waitlist)	Germany	at end of intervention (2 months)	IG: 9/57=15,7%; CG: 1/50 = 2%	no follow up	Helbig-Lang et al 2023	Fear of negative assessment	other	Skala Angst vor negativer Bewertung (SANB)	1	yes	mN	improvement of health	N/A	N/A	not in main analysis, not reported
NichtraucherheldenApp	Psychology	Mental and behavioral disorders caused by tobacco (F17.2)	Rupp et al 2024	2024-01-18	DRKS00025933	2021-07-30	prospective	no	parallel two-arm RCT	via medical practices, telephone contact via study centers	1) age ≥ 18; 2) tobacco -dependence according to ICD-10 (F17.2)	N= 661 (IG= 336; CG= 325)	sex female: IG: 61,2% (N= 205); CG: 61,8% (N= 197), mean age: IG 46 (SD 12), CG 46 (SD 12)	yes	yes	yes	no	self-guided, app-based intervention; based on smoking cessation strategies, offering behavioral support and structured modules including progress tracking; personalized support and guidance based on user´s progress and needs; no reminder	duration of intervention not clear: no start date set; 9 core units plus optional 76 day follow-up care	brief advice yet no treatment, patients asked to use no other app or support; access to DiHA after unspecified waiting time (waitlist)	Germany	at end of intervention (6 months)	IG: 180/336= 53,5% ; CG 105/325= 32,3 %	no follow up	Rupp et al 2024	self-reported abstinence from tobacco products	primary	self-reported abstinence from tobacco products (7-day point prevalence)	1	yes	mN	improvement of health	yes	Improvement 20,2% in IG vs. 10,5% in CG at t4 OR= 2,2
Invirto-die Therapie gegen Angst: social phobia	Psychology	Phobic disorders (F40.1)	Zurowski et al 2023	na/na/2023	NCT05510804	2022-08-22	retrospective	no	parallel two-arm RCT	"Recruitment started 29.02.2020"	1) age 18-75; 2) diagnosis agora phobia with/out panic disorder; social phobia; panic disorder; 3) smartphone; 4) member of participating health insurance; 5) informed consent	social phobia N= 110 (IG=67; CG=43)	sex female: IG: 52,2% (N= 35), CG: 58,1% (N= 25); mean age: IG:32,36 (SD 9,91), CG: 32,9 (SD 9,6)	yes	yes	no	no	guided, app-based, virtual reality intervention; based on CBT for anxiety disorder, including exposure exercises; 2 video-telephone contacts with therapists; content disorder-specific but not tailored; daily reminders via SMS and e-mail	self-paced, approx. 2 months; optional 4 additional months	active control with supportive contacts every 4 weeks; care as usual (CAU) ; access to DiGA after 6 months (waitlist)	Germany	at end of intervention (2 months)	36/110= 32,7% (IG: 44,7%, CG: 13,9%)	2 (6 months and 12 months)	Zurowski et al 2023-social phobia	functioning	secondary	Clinical Global Impression of severity (CGI); Global Assessment of functioning (GAF)	2	no	mN	improvement of health	N/A	N/A	only in intervention group
Mindable: Panikstörung und Agoraphobie	Psychology	Phobic disorders (F40.0), Other anxiety disorders (F41.0)	Helbig-Lang et al 2023	2023-01-25	DRKS00029090	2022-06-10	retrospective	yes	parallel two-arm RCT	recruitment from July 2020 to September 2022 via online-advertisements, press-releases and participating ambulances in Brmen, Hamburg, Münster; from september 2021 recruitment online in whole Germany (location-independent participation) due to covid19	1) age ≥ 18; 2) current diagnosis of anxiety disorder and/or agoraphobia; 3) informed consent	N=107 (IG= 57, CG= 50)	sex female IG 71,9% (N= 41), CG: 82% (N= 41); mean age: IG: 36,35 (SD 14.4), CG:35,82 (SD 14.17)	yes	yes	yes	no	self-guided, app-based intervention; based on exposure therapy; including psychoeducation, symptom monitoring (diary), and exposure exercises; exercises adjusted according to patients´ anxiety levels and feedback in app, users can create and modify their own exposure exercises; weekly check-ups based on DSM-5 to increase engagement	2	standard self-help recommendations during the waiting period, permission to seek external help such as psychotherapy; access to DiGA after months (waitlist)	Germany	at end of intervention (2 months)	IG: 9/57=15,7%; CG: 1/50 = 2%	no follow up	Helbig-Lang et al 2023	quality of life	secondary	WHOQOL-BREF	1	yes	mN	improvement of quality of life	no	not extracted for secondary outcomes
Mindable: Panikstörung und Agoraphobie	Psychology	Phobic disorders (F40.0), Other anxiety disorders (F41.0)	Helbig-Lang et al 2023	2023-01-25	DRKS00029090	2022-06-10	retrospective	yes	parallel two-arm RCT	recruitment from July 2020 to September 2022 via online-advertisements, press-releases and participating ambulances in Brmen, Hamburg, Münster; from september 2021 recruitment online in whole Germany (location-independent participation) due to covid19	1) age ≥ 18; 2) current diagnosis of anxiety disorder and/or agoraphobia; 3) informed consent	N=107 (IG= 57, CG= 50)	sex female IG 71,9% (N= 41), CG: 82% (N= 41); mean age: IG: 36,35 (SD 14.4), CG:35,82 (SD 14.17)	yes	yes	yes	no	self-guided, app-based intervention; based on exposure therapy; including psychoeducation, symptom monitoring (diary), and exposure exercises; exercises adjusted according to patients´ anxiety levels and feedback in app, users can create and modify their own exposure exercises; weekly check-ups based on DSM-5 to increase engagement	2	standard self-help recommendations during the waiting period, permission to seek external help such as psychotherapy; access to DiGA after months (waitlist)	Germany	at end of intervention (2 months)	IG: 9/57=15,7%; CG: 1/50 = 2%	no follow up	Helbig-Lang et al 2023	anxiety-related control experience: self-efficiency and patient sovereignty	secondary	"Angstkontrollfragebogen" (AFK)	1	yes	psVV	patient autonomy	yes	not extracted for secondary outcomes
Mindable: Panikstörung und Agoraphobie	Psychology	Phobic disorders (F40.0), Other anxiety disorders (F41.0)	Helbig-Lang et al 2023	2023-01-25	DRKS00029090	2022-06-10	retrospective	yes	parallel two-arm RCT	recruitment from July 2020 to September 2022 via online-advertisements, press-releases and participating ambulances in Brmen, Hamburg, Münster; from september 2021 recruitment online in whole Germany (location-independent participation) due to covid19	1) age ≥ 18; 2) current diagnosis of anxiety disorder and/or agoraphobia; 3) informed consent	N=107 (IG= 57, CG= 50)	sex female IG 71,9% (N= 41), CG: 82% (N= 41); mean age: IG: 36,35 (SD 14.4), CG:35,82 (SD 14.17)	yes	yes	yes	no	self-guided, app-based intervention; based on exposure therapy; including psychoeducation, symptom monitoring (diary), and exposure exercises; exercises adjusted according to patients´ anxiety levels and feedback in app, users can create and modify their own exposure exercises; weekly check-ups based on DSM-5 to increase engagement	2	standard self-help recommendations during the waiting period, permission to seek external help such as psychotherapy; access to DiGA after months (waitlist)	Germany	at end of intervention (2 months)	IG: 9/57=15,7%; CG: 1/50 = 2%	no follow up	Helbig-Lang et al 2023	functional limitations	secondary	Sheehan Disability Scale (SDS)	1	yes	mN	improvement of health	no	n/A
NichtraucherheldenApp	Psychology	Mental and behavioral disorders caused by tobacco (F17.2)	Rupp et al 2024	2024-01-18	DRKS00025933	2021-07-30	prospective	no	parallel two-arm RCT	via medical practices, telephone contact via study centers	1) age ≥ 18; 2) tobacco -dependence according to ICD-10 (F17.2)	N= 661 (IG= 336; CG= 325)	sex female: IG: 61,2% (N= 205); CG: 61,8% (N= 197), mean age: IG 46 (SD 12), CG 46 (SD 12)	yes	yes	yes	no	self-guided, app-based intervention; based on smoking cessation strategies, offering behavioral support and structured modules including progress tracking; personalized support and guidance based on user´s progress and needs; no reminder	duration of intervention not clear: no start date set; 9 core units plus optional 76 day follow-up care	brief advice yet no treatment, patients asked to use no other app or support; access to DiGA after unspecified waiting time (waitlist)	Germany	at end of intervention (6 months)	IG: 180/336= 53,5% ; CG 105/325= 32,3 %	no follow up	Rupp et al 2024	prolonged self-reported abstinence	secondary	repeated 7 day point prevalence	1	yes	mN	improvement of health	yes	not extracted for secondary outcomes	2 week grace period before each measurement
Novego Depression	Psychology	Depressive episode (F32.0, F32.1, F32.2), Recurrent depressive disorder (F33.0, F33.1, F33.2), persistent affective disorder (F34.1)	Baumeister & Moritz 2023	2023-09-07	DRKS00027459	2021-12-23	prospective	no	parallel two-arm RCT	via cooperation with 3 MVZ	1) depressive disorder with mild to severe symptoms 2) age 18 to 75; 3) PHQ-9 > 5; 4) informed consent; 5) internet access; 6) sufficient German skills; 7) willingness to participate in 3 online questionnaires and use of app; 8) stable therapy situation (pharmaceutical or psychotherapy) at least 4 weeks before randomization	N= 303 (IG= 153, CG= 150)	sex female: IG: 69,9% (N= 107); CG: 74% (N= 74); mean age: IG: 40,82 (SD 11,91), CG: 40,54 (SD 13,11)	probably yes (see p. 12 ); recalculation for expected drop-out rate	yes	yes	no	self-guided, web-based intervention; based on CBT, system therapy, mindfulness therapy; interactive exercises (text, audio, video, illustrations) on psychoeducation, and exercises; modules compiled from pool based on initial questionnaire, but standardized CBT content; e-mail or sms reminder, written support for questions and crisis hotline	3	care as usual (CAU); access to DiHA after 6 months (waitlist)	Germany	at end of intervention (3 months)	IG: 47/153= 30,7%; CG: 37/150=24,7%	no follow up	Baumeister & Moritz 2023	change of severity of depressive symptoms	primary	BDI-II (Beck, Steer & Brown, 1996)	1	yes	mN	improvement of health	yes	Reduction Hedge´s g= 0,304 (p= 0,017) = small effect
NichtraucherheldenApp	Psychology	Mental and behavioral disorders caused by tobacco (F17.2)	Rupp et al 2024	2024-01-18	DRKS00025933	2021-07-30	prospective	no	parallel two-arm RCT	via medical practices, telephone contact via study centers	1) age ≥ 18; 2) tobacco -dependennce according to ICD-10 (F17.2)	N= 661 (IG= 336; CG= 325)	sex female: IG: 61,2% (N= 205); CG: 61,8% (N= 197), mean age: IG 46 (SD 12), CG 46 (SD 12)	yes	yes	yes	no	self-guided, app-based intervention; based on smoking cessation strategies, offering behavioral support and structured modules including progress tracking; personalized support and guidance based on user´s progress and needs; no reminder	duration of intervention not clear: no start date set; 9 core units plus optional 76 day follow-up care	brief advice yet no treatment, patients asked to use no other app or support; access to DiGA after unspecified waiting time (waitlist)	Germany	at end of intervention (6 months)	IG: 180/336= 53,5% ; CG 105/325= 32,3 %	no follow up	Rupp et al 2024	biochemically verified abstinence	secondary	saliva cotinine after 26 weeks	1	no	mN	improvement of health	yes	not extracted for secondary outcomes
NichtraucherheldenApp	Psychology	Mental and behavioral disorders caused by tobacco (F17.2)	Rupp et al 2024	2024-01-18	DRKS00025933	2021-07-30	prospective	no	parallel two-arm RCT	via medical practices, telephone contact via study centers	1) age ≥ 18; 2) tobacco -dependence according to ICD-10 (F17.2)	N= 661 (IG= 336; CG= 325)	sex female: IG: 61,2% (N= 205); CG: 61,8% (N= 197), mean age: IG 46 (SD 12), CG 46 (SD 12)	yes	yes	yes	no	self-guided, app-based intervention; based on smoking cessation strategies, offering behavioral support and structured modules including progress tracking; personalized support and guidance based on user´s progress and needs; no reminder	duration of intervention not clear: no start date set; 9 core units plus optional 76 day follow-up care	brief advice yet no treatment, patients asked to use no other app or support; access to DiGA after unspecified waiting time (waitlist)	Germany	at end of intervention (6 months)	IG: 180/336= 53,5% ; CG 105/325= 32,3 %	no follow up	Rupp et al 2024	change in quality of life	secondary	SF-12 (physical & mental health subscales)	2	yes	mN	improvement of quality of life	yes (SF physical), no (SF mental)	not extracted for secondary outcomes	separately reported= 2 OMI
NichtraucherheldenApp	Psychology	Mental and behavioral disorders caused by tobacco (F17.2)	Rupp et al 2024	2024-01-18	DRKS00025933	2021-07-30	prospective	no	parallel two-arm RCT	via medical practices, telephone contact via study centers	1) age ≥ 18; 2) tobacco -dependence according to ICD-10 (F17.2)	N= 661 (IG= 336; CG= 325)	sex female: IG: 61,2% (N= 205); CG: 61,8% (N= 197), mean age: IG 46 (SD 12), CG 46 (SD 12)	yes	yes	yes	no	self-guided, app-based intervention; based on smoking cessation strategies, offering behavioral support and structured modules including progress tracking; personalized support and guidance based on user´s progress and needs; no reminder	duration of intervention not clear: no start date set; 9 core units plus optional 76 day follow-up care	brief advice yet no treatment, patients asked to use no other app or support; access to DiGA after unspecified waiting time (waitlist)	Germany	at end of intervention (6 months)	IG: 180/336= 53,5% ; CG 105/325= 32,3 %	no follow up	Rupp et al 2024	change of the level of dyspnea	secondary	medical research council dyspnea scale (mMRC)	1	yes	mN	improvement of health	no	not extracted for secondary outcomes
Novego Depression	Psychology	Depressive episode (F32.0, F32.1, F32.2), Recurrent depressive disorder (F33.0, F33.1, F33.2), persistent affective disorder (F34.1)	Baumeister & Moritz 2023	2023-09-07	DRKS00027459	2021-12-23	prospective	no	parallel two-arm RCT	via cooperation with 3 MVZ	1) depressive disorder with mild to severe symptoms 2) age 18 to 75; 3) PHQ-9 > 5; 4) informed consent; 5) internet access; 6) sufficient German skills; 7) willingness to participate in 3 online questionnaires and use of app; 8) stable therapy situation (pharmaceutical or psychotherapy) at least 4 weeks before randomization	N= 303 (IG= 153, CG= 150)	sex female: IG: 69,9% (N= 107); CG: 74% (N= 74); mean age: IG: 40,82 (SD 11,91), CG: 40,54 (SD 13,11)	probably yes (see p. 12 ); recalculation for expected drop-out rate	yes	yes	no	self-guided, web-based intervention; based on CBT, system therapy, mindfulness therapy; interactive exercises (text, audio, video, illustrations) on psychoeducation, and exercises; modules compiled from pool based on initial questionnaire, but standardized CBT content; e-mail or sms reminder, written support for questions and crisis hotline	3	care as usual (CAU); access to DiHA after 6 months (waitlist)	Germany	at end of intervention (3 months)	IG: 47/153= 30,7%; CG: 37/150=24,7%	no follow up	Baumeister & Moritz 2023	combined: reduction of depressive symptoms	other	Sum BDI-II and PHQ-9	1	yes: calculation on basis of self-reported measures	mN	improvement of health	N/A	N/A	use as intervening variable in moderation analysis ; significance not reported
Novego Depression	Psychology	Depressive episode (F32.0, F32.1, F32.2), Recurrent depressive disorder (F33.0, F33.1, F33.2), persistent affective disorder (F34.1)	Baumeister & Moritz 2023	2023-09-07	DRKS00027459	2021-12-23	prospective	no	parallel two-arm RCT	via cooperation with 3 MVZ	1) depressive disorder with mild to severe symptoms 2) age 18 to 75; 3) PHQ-9 > 5; 4) informed consent; 5) internet access; 6) sufficient German skills; 7) willingness to participate in 3 online questionnaires and use of app; 8) stable therapy situation (pharmaceutical or psychotherapy) at least 4 weeks before randomization	N= 303 (IG= 153, CG= 150)	sex female: IG: 69,9% (N= 107); CG: 74% (N= 74); mean age: IG: 40,82 (SD 11,91), CG: 40,54 (SD 13,11)	probably yes (see p. 12 ); recalculation for expected drop-out rate	yes	yes	no	self-guided, web-based intervention; based on CBT, system therapy, mindfulness therapy; interactive exercises (text, audio, video, illustrations) on psychoeducation, and exercises; modules compiled from pool based on initial questionnaire, but standardized CBT content; e-mail or sms reminder, written support for questions and crisis hotline	3	care as usual (CAU); access to DiHA after 6 months (waitlist)	Germany	at end of intervention (3 months)	IG: 47/153= 30,7%; CG: 37/150=24,7%	no follow up	Baumeister & Moritz 2023	mean of positive treatment expectation	other	TEX-Q	1	yes	other	other	N/A	N/A	use as intervening variable in moderation analysis; not significant
Novego Depression	Psychology	Depressive episode (F32.0, F32.1, F32.2), Recurrent depressive disorder (F33.0, F33.1, F33.2), persistent affective disorder (F34.1)	Baumeister & Moritz 2023	2023-09-07	DRKS00027459	2021-12-23	prospective	no	parallel two-arm RCT	via cooperation with 3 MVZ	1) depressive disorder with mild to severe symptoms 2) age 18 to 75; 3) PHQ-9 > 5; 4) informed consent; 5) internet access; 6) sufficient German skills; 7) willingness to participate in 3 online questionnaires and use of app; 8) stable therapy situation (pharmaceutical or psychotherapy) at least 4 weeks before randomization	N= 303 (IG= 153, CG= 150)	sex female: IG: 69,9% (N= 107); CG: 74% (N= 74); mean age: IG: 40,82 (SD 11,91), CG: 40,54 (SD 13,11)	probably yes (see p. 12 ); recalculation for expected drop-out rate	yes	yes	no	self-guided, web-based intervention; based on CBT, system therapy, mindfulness therapy; interactive exercises (text, audio, video, illustrations) on psychoeducation, and exercises; modules compiled from pool based on initial questionnaire, but standardized CBT content; e-mail or sms reminder, written support for questions and crisis hotline	3	care as usual (CAU); access to DiHA after 6 months (waitlist)	Germany	at end of intervention (3 months)	IG: 47/153= 30,7%; CG: 37/150=24,7%	no follow up	Baumeister & Moritz 2023	frequency of positive and negative effects (including side effects) of the intervention	other	Positive and Negative Effects of Psychotherapy Scale (PANEPS-I)	1	yes	mN/pSVV	improvement of health; improvement of patient safety	N/A	N/A	use as intervening variable in moderation analysis; not significant
Novego Depression	Psychology	Depressive episode (F32.0, F32.1, F32.2), Recurrent depressive disorder (F33.0, F33.1, F33.2), persistent affective disorder (F34.1)	Baumeister & Moritz 2023	2023-09-07	DRKS00027459	2021-12-23	prospective	no	parallel two-arm RCT	via cooperation with 3 MVZ	1) depressive disorder with mild to severe symptoms 2) age 18 to 75; 3) PHQ-9 > 5; 4) informed consent; 5) internet access; 6) sufficient German skills; 7) willingness to participate in 3 online questionnaires and use of app; 8) stable therapy situation (pharmaceutical or psychotherapy) at least 4 weeks before randomization	N= 303 (IG= 153, CG= 150)	sex female: IG: 69,9% (N= 107); CG: 74% (N= 74); mean age: IG: 40,82 (SD 11,91), CG: 40,54 (SD 13,11)	probably yes (see p. 12 ); recalculation for expected drop-out rate	yes	yes	no	self-guided, web-based intervention; based on CBT, system therapy, mindfulness therapy; interactive exercises (text, audio, video, illustrations) on psychoeducation, and exercises; modules compiled from pool based on initial questionnaire, but standardized CBT content; e-mail or sms reminder, written support for questions and crisis hotline	3	care as usual (CAU); access to DiHA after 6 months (waitlist)	Germany	at end of intervention (3 months)	IG: 47/153= 30,7%; CG: 37/150=24,7%	no follow up	Baumeister & Moritz 2023	presence of other psychological disorders	other	web-screening questionnaire (WSQ)	1	yes	other	other	N/A	N/A	use as intervening variable in moderation analysis; not significant; only measured at baseline
Novego Depression	Psychology	Depressive episode (F32.0, F32.1, F32.2), Recurrent depressive disorder (F33.0, F33.1, F33.2), persistent affective disorder (F34.1)	Baumeister & Moritz 2023	2023-09-07	DRKS00027459	2021-12-23	prospective	no	parallel two-arm RCT	via cooperation with 3 MVZ	1) depressive disorder with mild to severe symptoms 2) age 18 to 75; 3) PHQ-9 > 5; 4) informed consent; 5) internet access; 6) sufficient German skills; 7) willingness to participate in 3 online questionnaires and use of app; 8) stable therapy situation (pharmaceutical or psychotherapy) at least 4 weeks before randomization	N= 303 (IG= 153, CG= 150)	sex female: IG: 69,9% (N= 107); CG: 74% (N= 74); mean age: IG: 40,82 (SD 11,91), CG: 40,54 (SD 13,11)	probably yes (see p. 12 ); recalculation for expected drop-out rate	yes	yes	no	self-guided, web-based intervention; based on CBT, system therapy, mindfulness therapy; interactive exercises (text, audio, video, illustrations) on psychoeducation, and exercises; modules compiled from pool based on initial questionnaire, but standardized CBT content; e-mail or sms reminder, written support for questions and crisis hotline	3	care as usual (CAU); access to DiHA after 6 months (waitlist)	Germany	at end of intervention (3 months)	IG: 47/153= 30,7%; CG: 37/150=24,7%	no follow up	Baumeister & Moritz 2023	satisfaction with intervention	other	ZUF-8	1	yes	other	other	N/A	N/A	use as intervening variable in moderation analysis; not significant
NichtraucherheldenApp	Psychology	Mental and behavioral disorders caused by tobacco (F17.2)	Rupp et al 2024	2024-01-18	DRKS00025933	2021-07-30	prospective	no	parallel two-arm RCT	via medical practices, telephone contact via study centers	1) age ≥ 18; 2) tobacco -dependence according to ICD-10 (F17.2)	N= 661 (IG= 336; CG= 325)	sex female: IG: 61,2% (N= 205); CG: 61,8% (N= 197), mean age: IG 46 (SD 12), CG 46 (SD 12)	yes	yes	yes	no	self-guided, app-based intervention; based on smoking cessation strategies, offering behavioral support and structured modules including progress tracking; personalized support and guidance based on user´s progress and needs; no reminder	duration of intervention not clear: no start date set; 9 core units plus optional 76 day follow-up care	brief advice yet no treatment, patients asked to use no other app or support; access to DiGA after unspecified waiting time (waitlist)	Germany	at end of intervention (6 months)	IG: 180/336= 53,5% ; CG 105/325= 32,3 %	no follow up	Rupp et al 2024	change of coughing	secondary	COPD risk test (Lungenliga)	1	yes	mN	improvement of health	no	not extracted for secondary outcomes
oviva Direkt für Adipositas	Hormones and Metabolism	Obesity (E66.00, E66.01)	Gemesi et al 2023	unknown	DRKS00025291	2022-03-11	prospective	no	parallel two-arm RCT	participants recruited through social media (Facebook, instagram); advertising in Munich subway, flyers in doctor´s offces	1) age 18 to 70; 2) BMI 30-40; 3) no severe comorbidities such as diabetes mellitus, cardiovascular disesase, cancer; 4) smartphone	N= 168 (IG=84, CG= 84)	sex female: IG 67,9% (N= 57), CG 60,7% (N= 51 ); mean age: IG 47,4 (SD 11,5), CG 46,3 (SD 10,6)	probably yes (see p. 3)	yes	yes	no	self-guided, app-based intervention; multi-modal weight loss program including modules for diet, physical activity and behavioral change strategies; tailored based on individual weight loss goals and progress; automated progress feedback and reminder to enter data	3	care as usual (CAU) ; access to DiHA after 3 months (waitlist)	Germany	at end of intervention (3 months)	IG: 21/84=25%; CG: 8/84=9,5%	1 (6 months)	Gemesi et al 2023	app usability	other	System Usability Scale (SUS)	1	yes	other	other	N/A	N/A	not in main analysis, not significant
oviva Direkt für Adipositas	Hormones and Metabolism	Obesity (E66.00, E66.01)	Gemesi et al 2023	unknown	DRKS00025291	2022-03-11	prospective	no	parallel two-arm RCT	participants recruited through social media (Facebook, instagram); advertising in Munich subway, flyers in doctor´s offces	1) age 18 to 70; 2) BMI 30-40; 3) no severe comorbidities such as diabetes mellitus, cardiovascular disesase, cancer; 4) smartphone	N= 168 (IG=84, CG= 84)	sex female: IG 67,9% (N= 57), CG 60,7% (N= 51 ); mean age: IG 47,4 (SD 11,5), CG 46,3 (SD 10,6)	probably yes (see p. 3)	yes	yes	no	self-guided, app-based intervention; multi-modal weight loss program including modules for diet, physical activity and behavioral change strategies; tailored based on individual weight loss goals and progress; automated progress feedback and reminder to enter data	3	care as usual (CAU) ; access to DiHA after 3 months (waitlist)	Germany	at end of intervention (3 months)	IG: 21/84=25%; CG: 8/84=9,5%	1 (6 months)	Gemesi et al 2023	user acceptance	other	Technology Acceptance Model (TAM 3): perceived usefulness and perceived ease of use	2	yes	other	other	N/A	N/A	not in main analysis, significant
oviva Direkt für Adipositas	Hormones and Metabolism	Obesity (E66.00, E66.01)	Gemesi et al 2023	unknown	DRKS00025291	2022-03-11	prospective	no	parallel two-arm RCT	participants recruited through social media (Facebook, instagram); advertising in Munich subway, flyers in doctor´s offces	1) age 18 to 70; 2) BMI 30-40; 3) no severe comorbidities such as diabetes mellitus, cardiovascular disesase, cancer; 4) smartphone	N= 168 (IG=84, CG= 84)	sex female: IG 67,9% (N= 57), CG 60,7% (N= 51 ); mean age: IG 47,4 (SD 11,5), CG 46,3 (SD 10,6)	probably yes (see p. 3)	yes	yes	no	self-guided, app-based intervention; multi-modal weight loss program including modules for diet, physical activity and behavioral change strategies; tailored based on individual weight loss goals and progress; automated progress feedback and reminder to enter data	3	care as usual (CAU) ; access to DiHA after 3 months (waitlist)	Germany	at end of intervention (3 months)	IG: 21/84=25%; CG: 8/84=9,5%	1 (6 months)	Gemesi et al 2023	weight change	primary	BMI (body height, body weight); body composition( bioimpedance analysis scale) (Gemesi et al 2023)	2	no: objective measurement by study team	mN	improvement of health	no	Improvement Difference of 2,9 kg in weight loss between IG and CG (beta= -2,9, 95%CI: -3,8;-1,9) (p < 0,001); standardized regression coefficient: 0.45-0.46 (p<0,001)
selfapy Online Kurs bei Depression	Psychology	Depressive episode (F32.0, F32.1), recurrent depressive disorder (F33.0, F33.1)	Krämer et al 2022	2022-04-04	DRKS00017191	2019-06-14	prospective	yes	three-arm RCT	Participants with depressive symptoms were recruited in Germany via the Selfapy website, advertisements in social media and numerous information brochures from health insurance companies	1) age 18 to 65 ; 2) sufficient German-language skills (determined by interviewers); 3) reliable internet access; 4) BDI-II) score ≥13; 5) willingness to provide electronic data; and 6) diagnosis of a major depressive disorder or dysthymia based on the MINI, in accordance with the International Statistical Classification of Diseases tenth revision (ICD-10: F32, F33, F34).	N= 401 (IG1 N=151, IG2 N=150, CG N=100)	sex female: IG1: 83,4% (N=126); IG2: 84% (N=126); CG: 81% (N=81); mean age: IG1: 38 (SD 10.7) IG2: 37 (SD 10.8) CG: 36 (SD 11.9)	not reported	yes	yes	no	guided (IG1) or unguided (IG2), web-based intervention; based on CBT, systemic therapy, mindfulness training; engaging users in active exercises, mood trajectory; personalized feedback, individual goals can be set and reviewed; optional reminder e-mails and chat support to clarify questions; in guided group personal guidance by psychotherapists (weekly telephone calls) to discuss exercises	3	weekly standardized mindfulness exercises via email, with content comparable to that of a self-help mindfulness guide; permission to seek pharmocological/psychological treatments in waiting time (CAU); access to intervention after 6 months	Germany	at end of intervention (3 months)	IG 1-guided: 19/151= 12,5%; IG-2- unguided: 34/150=22,6%; CG: 47/100= 47%	1 (6 months)	Krämer et al 2022	depressive symptoms	primary	Beck Depression Inventory score (BDI-II) (Beck 2013)	1	yes	mN	improvement of health	yes: IG vs CG	Reduction d= 1,63 : guided vs. control group (p <0,001) d= 1,47 unguided vs. control group (p <0,001)
Novego Depression	Psychology	Depressive episode (F32.0, F32.1, F32.2), Recurrent depressive disorder (F33.0, F33.1, F33.2), persistent affective disorder (F34.1)	Baumeister & Moritz 2023	2023-09-07	DRKS00027459	2021-12-23	prospective	no	parallel two-arm RCT	via cooperation with 3 MVZ	1) depressive disorder with mild to severe symptoms 2) age 18 to 75; 3) PHQ-9 > 5; 4) informed consent; 5) internet access; 6) sufficient German skills; 7) willingness to participate in 3 online questionnaires and use of app; 8) stable therapy situation (pharmaceutical or psychotherapy) at least 4 weeks before randomization	N= 303 (IG= 153, CG= 150)	sex female: IG: 69,9% (N= 107); CG: 74% (N= 74); mean age: IG: 40,82 (SD 11,91), CG: 40,54 (SD 13,11)	probably yes (see p. 12 ); recalculation for expected drop-out rate	yes	yes	no	self-guided, web-based intervention; based on CBT, system therapy, mindfulness therapy; interactive exercises (text, audio, video, illustrations) on psychoeducation, and exercises; modules compiled from pool based on initial questionnaire, but standardized CBT content; e-mail or sms reminder, written support for questions and crisis hotline	3	care as usual (CAU); access to DiGA after 6 months (waitlist)	Germany	at end of intervention (3 months)	IG: 47/153= 30,7%; CG: 37/150=24,7%	no follow up	Baumeister & Moritz 2023	severity of depression	secondary	PHQ-9	1	yes	mN	improvement of health	yes	not extracted for secondary outcomes
Novego Depression	Psychology	Depressive episode (F32.0, F32.1, F32.2), Recurrent depressive disorder (F33.0, F33.1, F33.2), persistent affective disorder (F34.1)	Baumeister & Moritz 2023	2023-09-07	DRKS00027459	2021-12-23	prospective	no	parallel two-arm RCT	via cooperation with 3 MVZ	1) depressive disorder with mild to severe symptoms 2) age 18 to 75; 3) PHQ-9 > 5; 4) informed consent; 5) internet access; 6) sufficient German skills; 7) willingness to participate in 3 online questionnaires and use of app; 8) stable therapy situation (pharmaceutical or psychotherapy) at least 4 weeks before randomization	N= 303 (IG= 153, CG= 150)	sex female: IG: 69,9% (N= 107); CG: 74% (N= 74); mean age: IG: 40,82 (SD 11,91), CG: 40,54 (SD 13,11)	probably yes (see p. 12 ); recalculation for expected drop-out rate	yes	yes	no	self-guided, web-based intervention; based on CBT, system therapy, mindfulness therapy; interactive exercises (text, audio, video, illustrations) on psychoeducation, and exercises; modules compiled from pool based on initial questionnaire, but standardized CBT content; e-mail or sms reminder, written support for questions and crisis hotline	3	care as usual (CAU); access to DiGA after 6 months (waitlist)	Germany	at end of intervention (3 months)	IG: 47/153= 30,7%; CG: 37/150=24,7%	no follow up	Baumeister & Moritz 2023	self-esteem	secondary	Rosenberg Self-Esteem Scale (RSES)	1	yes	mN	improvement of health	yes	not extracted for secondary outcomes
Novego Depression	Psychology	Depressive episode (F32.0, F32.1, F32.2), Recurrent depressive disorder (F33.0, F33.1, F33.2), persistent affective disorder (F34.1)	Baumeister & Moritz 2023	2023-09-07	DRKS00027459	2021-12-23	prospective	no	parallel two-arm RCT	via cooperation with 3 MVZ	1) depressive disorder with mild to severe symptoms 2) age 18 to 75; 3) PHQ-9 > 5; 4) informed consent; 5) internet access; 6) sufficient German skills; 7) willingness to participate in 3 online questionnaires and use of app; 8) stable therapy situation (pharmaceutical or psychotherapy) at least 4 weeks before randomization	N= 303 (IG= 153, CG= 150)	sex female: IG: 69,9% (N= 107); CG: 74% (N= 74); mean age: IG: 40,82 (SD 11,91), CG: 40,54 (SD 13,11)	probably yes (see p. 12 ); recalculation for expected drop-out rate	yes	yes	no	self-guided, web-based intervention; based on CBT, system therapy, mindfulness therapy; interactive exercises (text, audio, video, illustrations) on psychoeducation, and exercises; modules compiled from pool based on initial questionnaire, but standardized CBT content; e-mail or sms reminder, written support for questions and crisis hotline	3	care as usual (CAU); access to DiGA after 6 months (waitlist)	Germany	at end of intervention (3 months)	IG: 47/153= 30,7%; CG: 37/150=24,7%	no follow up	Baumeister & Moritz 2023	quality of life	secondary	WHOQOL-BREF	1	yes	mN	improvement of quality of life	no	not extracted for secondary outcomes
selfapy Online Kurs bei Depression	Psychology	Depressive episode (F32.0, F32.1), recurrent depressive disorder (F33.0, F33.1)	Krämer et al 2022	2022-04-04	DRKS00017191	2019-06-14	prospective	yes	three-arm RCT	Participants with depressive symptoms were recruited in Germany via the Selfapy website, advertisements in social media and numerous information brochures from health insurance companies	1) age 18 to 65 ; 2) sufficient German-language skills (determined by interviewers); 3) reliable internet access; 4) BDI-II) score ≥13; 5) willingness to provide electronic data; and 6) diagnosis of a major depressive disorder or dysthymia based on the MINI, in accordance with the International Statistical Classification of Diseases tenth revision (ICD-10: F32, F33, F34).	N= 401 (IG1 N=151, IG2 N=150, CG N=100)	gender: female IG1: 126/151= 83,4% IG2: 126/150=84% CG: 81/100=81% ; mean age: IG1: 38 (SD 10.7) IG2: 37 (SD 10.8) CG: 36 (SD 11.9)	not reported	yes	yes	no	guided (IG1) or unguided (IG2), web-based intervention; based on CBT, systemic therapy, mindfulness training; engaging users in active exercises, mood trajectory; personalized feedback, individual goals can be set and reviewed; optional reminder e-mails and chat support to clarify questions; in guided group personal guidance by psychotherapists (weekly telephone calls) to discuss exercises	3	weekly standardized mindfulness exercises via email, with content comparable to that of a self-help mindfulness guide; permission to seek pharmocological/psychological treatments in waiting time (CAU); access to intervention after 6 months	Germany	at end of intervention (3 months)	IG 1-guided: 19/151= 12,5%; IG-2- unguided: 34/150=22,6%; CG: 47/100= 47%	1 (6 months)	Krämer et al 2022	depressive symptoms	secondary	Quick inventory of depressive symptomatology-self report (QIDS-SR-16);	1	yes ( QIDS-SR-16)	mN	improvement of health	yes: IG vs CG	not extracted for secondary outcomes
selfapy Online Kurs bei Depression	Psychology	Depressive episode (F32.0, F32.1), recurrent depressive disorder (F33.0, F33.1)	Krämer et al 2022	2022-04-04	DRKS00017191	2019-06-14	prospective	yes	three-arm RCT	Participants with depressive symptoms were recruited in Germany via the Selfapy website, advertisements in social media and numerous information brochures from health insurance companies	1) age 18 to 65 ; 2) sufficient German-language skills (determined by interviewers); 3) reliable internet access; 4) BDI-II) score ≥13; 5) willingness to provide electronic data; and 6) diagnosis of a major depressive disorder or dysthymia based on the MINI, in accordance with the International Statistical Classification of Diseases tenth revision (ICD-10: F32, F33, F34).	N= 401 (IG1 N=151, IG2 N=150, CG N=100)	gender: female IG1: 126/151= 83,4% IG2: 126/150=84% CG: 81/100=81% ; mean age: IG1: 38 (SD 10.7) IG2: 37 (SD 10.8) CG: 36 (SD 11.9)	not reported	yes	yes	no	guided (IG1) or unguided (IG2), web-based intervention; based on CBT, systemic therapy, mindfulness training; engaging users in active exercises, mood trajectory; personalized feedback, individual goals can be set and reviewed; optional reminder e-mails and chat support to clarify questions; in guided group personal guidance by psychotherapists (weekly telephone calls) to discuss exercises	3	weekly standardized mindfulness exercises via email, with content comparable to that of a self-help mindfulness guide; permission to seek pharmocological/psychological treatments in waiting time (CAU); access to intervention after 6 months	Germany	at end of intervention (3 months)	IG 1-guided: 19/151= 12,5%; IG-2- unguided: 34/150=22,6%; CG: 47/100= 47%	1 (6 months)	Krämer et al 2022	change in self-assessment of anxiety symptoms	secondary	Beck Anxiety Inventory (BAI)	1	yes	mN	improvement of health	yes: IG vs CG	not extracted for secondary outcomes
selfapy Online Kurs bei Depression	Psychology	Depressive episode (F32.0, F32.1), recurrent depressive disorder (F33.0, F33.1)	Krämer et al 2022	2022-04-04	DRKS00017191	2019-06-14	prospective	yes	three-arm RCT	Participants with depressive symptoms were recruited in Germany via the Selfapy website, advertisements in social media and numerous information brochures from health insurance companies	1) age 18 to 65 ; 2) sufficient German-language skills (determined by interviewers); 3) reliable internet access; 4) BDI-II) score ≥13; 5) willingness to provide electronic data; and 6) diagnosis of a major depressive disorder or dysthymia based on the MINI, in accordance with the International Statistical Classification of Diseases tenth revision (ICD-10: F32, F33, F34).	N= 401 (IG1 N=151, IG2 N=150, CG N=100)	gender: female IG1: 126/151= 83,4% IG2: 126/150=84% CG: 81/100=81% ; mean age: IG1: 38 (SD 10.7) IG2: 37 (SD 10.8) CG: 36 (SD 11.9)	not reported	yes	yes	no	guided (IG1) or unguided (IG2), web-based intervention; based on CBT, systemic therapy, mindfulness training; engaging users in active exercises, mood trajectory; personalized feedback, individual goals can be set and reviewed; optional reminder e-mails and chat support to clarify questions; in guided group personal guidance by psychotherapists (weekly telephone calls) to discuss exercises	3	weekly standardized mindfulness exercises via email, with content comparable to that of a self-help mindfulness guide; permission to seek pharmocological/psychological treatments in waiting time (CAU); access to intervention after 6 months	Germany	at end of intervention (3 months)	IG 1-guided: 19/151= 12,5%; IG-2- unguided: 34/150=22,6%; CG: 47/100= 47%	1 (6 months)	Krämer et al 2022	depressive symptoms	secondary	HRSD-24 - observer rated	1	yes: HRSD-24	mN	improvement of health	yes: IG vs CG	not extracted for secondary outcomes	according to text HRSD-24 significant, yet N/A in Table
Selfapy Online-Kurs bei generalisierter Angststörung	Psychology	Other anxiety disorders (F41.1)	Rubel et al 2024	unknown	DRKS00023799	2021-07-06	prospective	yes	parallel two-arm RCT	recruitment via social media ads, flyers, to medical professionals, therapists, and self-help groups, as well asa university newsletter	1) age 18 to 65; 2) sufficient German; 3) internet access; 4) informed consent; 5) currently criteria for a diagnosis of GAD	N= 156 (IG= 78, CG= 78)	sex female: IG: 88,5% (N= 69), CG: 75,6% (N= 59); mean age IG: 33,2 (SD 10,5), CG: 37,2 (SD 12,4)	probably yes (p. 4)	yes	yes	no	self-guided, web-based intervention; based on CBT and mindfulness based therapy; including interactive mindfulness, exposure, and problem-solving exercises; in-depth modules individually selectable based on users needs; no reminder	3	care as usual (CAU); access to DiGA after 3 months (waitlist)	Germany	at end of intervention (3 months)	IG: 18/78= 23,1%; CG: 6/78 =7,7%	no follow up	Rubel et al 2024	self-reported difficulties in daily functioning	secondary	work and social adjustment scale (WSAS)	1	yes	psVV	Coping with illness-related difficulties in everyday life	no	not extracted for secondary outcomes
Selfapy Online-Kurs bei generalisierter Angststörung	Psychology	Other anxiety disorders (F41.1)	Rubel et al 2024	unknown	DRKS00023799	2021-07-06	prospective	yes	parallel two-arm RCT	recruitment via social media ads, flyers, to medical professionals, therapists, and self-help groups, as well asa university newsletter	1) age 18 to 65; 2) sufficient German; 3) internet access; 4) informed consent; 5) currently criteria for a diagnosis of GAD	N= 156 (IG= 78, CG= 78)	sex female: IG: 88,5% (N= 69), CG: 75,6% (N= 59); mean age IG: 33,2 (SD 10,5), CG: 37,2 (SD 12,4)	probably yes (p. 4)	yes	yes	no	self-guided, web-based intervention; based on CBT and mindfulness based therapy; including interactive mindfulness, exposure, and problem-solving exercises; in-depth modules individually selectable based on users needs; no reminder	3	care as usual (CAU); access to DiHA after 3 months (waitlist)	Germany	at end of intervention (3 months)	IG: 18/78= 23,1%; CG: 6/78 =7,7%	no follow up	Rubel et al 2024	adverse treatment effects	other	Negative Effects Questionnaire (NEQ)	1	yes	psVV	patient safety	N/A	not extracted for other outcomes	not in ITT, significant
Selfapy Online-Kurs bei generalisierter Angststörung	Psychology	Other anxiety disorders (F41.1)	Rubel et al 2024	unknown	DRKS00023799	2021-07-06	prospective	yes	parallel two-arm RCT	recruitment via social media ads, flyers, to medical professionals, therapists, and self-help groups, as well asa university newsletter	1) age 18 to 65; 2) sufficient German; 3) internet access; 4) informed consent; 5) currently criteria for a diagnosis of GAD	N= 156 (IG= 78, CG= 78)	sex female: IG: 88,5% (N= 69), CG: 75,6% (N= 59); mean age IG: 33,2 (SD 10,5), CG: 37,2 (SD 12,4)	probably yes (p. 4)	yes	yes	no	self-guided, web-based intervention; based on CBT and mindfulness based therapy; including interactive mindfulness, exposure, and problem-solving exercises; in-depth modules individually selectable based on users needs; no reminder	3	care as usual (CAU); access to DiHA after 3 months (waitlist)	Germany	at end of intervention (3 months)	IG: 18/78= 23,1%; CG: 6/78 =7,7%	no follow up	Rubel et al 2024	general symptoms of anxiety	other	Beck Anxiety Inventory (BAI)	1	yes	mN	improvement of health	N/A	not extracted for other outcomes	not in ITT, significant
Selfapy Online-Kurs bei generalisierter Angststörung	Psychology	Other anxiety disorders (F41.1)	Rubel et al 2024	unknown	DRKS00023799	2021-07-06	prospective	yes	parallel two-arm RCT	recruitment via social media ads, flyers, to medical professionals, therapists, and self-help groups, as well asa university newsletter	1) age 18 to 65; 2) sufficient German; 3) internet access; 4) informed consent; 5) currently criteria for a diagnosis of GAD	N= 156 (IG= 78, CG= 78)	sex female: IG: 88,5% (N= 69), CG: 75,6% (N= 59); mean age IG: 33,2 (SD 10,5), CG: 37,2 (SD 12,4)	probably yes (p. 4)	yes	yes	no	self-guided, web-based intervention; based on CBT and mindfulness based therapy; including interactive mindfulness, exposure, and problem-solving exercises; in-depth modules individually selectable based on users needs; no reminder	3	care as usual (CAU); access to DiHA after 3 months (waitlist)	Germany	at end of intervention (3 months)	IG: 18/78= 23,1%; CG: 6/78 =7,7%	no follow up	Rubel et al 2024	depressive symptoms	other	PHQ-9	1	yes	mN	improvement of health	N/A	not extracted for other outcomes	not in ITT, not significant
Selfapy Online-Kurs bei generalisierter Angststörung	Psychology	Other anxiety disorders (F41.1)	Rubel et al 2024	unknown	DRKS00023799	2021-07-06	prospective	yes	parallel two-arm RCT	recruitment via social media ads, flyers, to medical professionals, therapists, and self-help groups, as well asa university newsletter	1) age 18 to 65; 2) sufficient German; 3) internet access; 4) informed consent; 5) currently criteria for a diagnosis of GAD	N= 156 (IG= 78, CG= 78)	sex female: IG: 88,5% (N= 69), CG: 75,6% (N= 59); mean age IG: 33,2 (SD 10,5), CG: 37,2 (SD 12,4)	probably yes (p. 4)	yes	yes	no	self-guided, web-based intervention; based on CBT and mindfulness based therapy; including interactive mindfulness, exposure, and problem-solving exercises; in-depth modules individually selectable based on users needs; no reminder	3	care as usual (CAU); access to DiHA after 3 months (waitlist)	Germany	at end of intervention (3 months)	IG: 18/78= 23,1%; CG: 6/78 =7,7%	no follow up	Rubel et al 2024	levels of trait of worry	other	Penn State Worrying Questionnaire (PSWQ)	1	yes	mN	improvement of health	yes	not extracted for other outcomes	not in ITT, significant
Selfapy Online-Kurs bei generalisierter Angststörung	Psychology	Other anxiety disorders (F41.1)	Rubel et al 2024	unknown	DRKS00023799	2021-07-06	prospective	yes	parallel two-arm RCT	recruitment via social media ads, flyers, to medical professionals, therapists, and self-help groups, as well asa university newsletter	1) age 18 to 65; 2) sufficient German; 3) internet access; 4) informed consent; 5) currently criteria for a diagnosis of GAD	N= 156 (IG= 78, CG= 78)	sex female: IG: 88,5% (N= 69), CG: 75,6% (N= 59); mean age IG: 33,2 (SD 10,5), CG: 37,2 (SD 12,4)	probably yes (p. 4)	yes	yes	no	self-guided, web-based intervention; based on CBT and mindfulness based therapy; including interactive mindfulness, exposure, and problem-solving exercises; in-depth modules individually selectable based on users needs; no reminder	3	care as usual (CAU); access to DiHA after 3 months (waitlist)	Germany	at end of intervention (3 months)	IG: 18/78= 23,1%; CG: 6/78 =7,7%	no follow up	Rubel et al 2024	generalized anxiety disorder symptoms	primary	Generalized Anxiety Disorder 7 (GAD-7) (Spitzer et al. 2006)	1	yes	mN	improvement of health	yes	improvement d= 0,88 (p < 0,001) = large effect
Selfapy Online-Kurs bei generalisierter Angststörung	Psychology	Other anxiety disorders (F41.1)	Rubel et al 2024	unknown	DRKS00023799	2021-07-06	prospective	yes	parallel two-arm RCT	recruitment via social media ads, flyers, to medical professionals, therapists, and self-help groups, as well asa university newsletter	1) age 18 to 65; 2) sufficient German; 3) internet access; 4) informed consent; 5) currently criteria for a diagnosis of GAD	N= 156 (IG= 78, CG= 78)	sex female: IG: 88,5% (N= 69), CG: 75,6% (N= 59); mean age IG: 33,2 (SD 10,5), CG: 37,2 (SD 12,4)	probably yes (p. 4)	yes	yes	no	self-guided, web-based intervention; based on CBT and mindfulness based therapy; including interactive mindfulness, exposure, and problem-solving exercises; in-depth modules individually selectable based on users needs; no reminder	3	care as usual (CAU); access to DiHA after 3 months (waitlist)	Germany	at end of intervention (3 months)	IG: 18/78= 23,1%; CG: 6/78 =7,7%	no follow up	Rubel et al 2024	well-being	primary	WHO wellbeing index-5 (WHO-5) (Topp et al 2015)	1	yes	mN	improvement of quality of life	yes	increase d = 0.62 (p < 0,001) = moderate to large effect size
Selfapy Online-Kurs bei generalisierter Angststörung	Psychology	Other anxiety disorders (F41.1)	Rubel et al 2024	unknown	DRKS00023799	2021-07-06	prospective	yes	parallel two-arm RCT	recruitment via social media ads, flyers, to medical professionals, therapists, and self-help groups, as well asa university newsletter	1) age 18 to 65; 2) sufficient German; 3) internet access; 4) informed consent; 5) currently criteria for a diagnosis of GAD	N= 156 (IG= 78, CG= 78)	sex female: IG: 88,5% (N= 69), CG: 75,6% (N= 59); mean age IG: 33,2 (SD 10,5), CG: 37,2 (SD 12,4)	probably yes (p. 4)	yes	yes	no	self-guided, web-based intervention; based on CBT and mindfulness based therapy; including interactive mindfulness, exposure, and problem-solving exercises; in-depth modules individually selectable based on users needs; no reminder	3	care as usual (CAU); access to DiGA after 3 months (waitlist)	Germany	at end of intervention (3 months)	IG: 18/78= 23,1%; CG: 6/78 =7,7%	no follow up	Rubel et al 2024	working ability	secondary	iMTA productivity cost questionnaire (iPCQ)	1	yes	other	other	no	not extracted for secondary outcomes
Selfapy Online-Kurs bei generalisierter Angststörung	Psychology	Other anxiety disorders (F41.1)	Rubel et al 2024	unknown	DRKS00023799	2021-07-06	prospective	yes	parallel two-arm RCT	recruitment via social media ads, flyers, to medical professionals, therapists, and self-help groups, as well asa university newsletter	1) age 18 to 65; 2) sufficient German; 3) internet access; 4) informed consent; 5) currently criteria for a diagnosis of GAD	N= 156 (IG= 78, CG= 78)	sex female: IG: 88,5% (N= 69), CG: 75,6% (N= 59); mean age IG: 33,2 (SD 10,5), CG: 37,2 (SD 12,4)	probably yes (p. 4)	yes	yes	no	self-guided, web-based intervention; based on CBT and mindfulness based therapy; including interactive mindfulness, exposure, and problem-solving exercises; in-depth modules individually selectable based on users needs; no reminder	3	care as usual (CAU); access to DiGA after 3 months (waitlist)	Germany	at end of intervention (3 months)	IG: 18/78= 23,1%; CG: 6/78 =7,7%	no follow up	Rubel et al 2024	mental health literacy	secondary	Mental Health Literacy Scale (MHLS)	1	yes	psVV	health literacy	no	not extracted for secondary outcomes
Selfapy Online-Kurs bei generalisierter Angststörung	Psychology	Other anxiety disorders (F41.1)	Rubel et al 2024	unknown	DRKS00023799	2021-07-06	prospective	yes	parallel two-arm RCT	recruitment via social media ads, flyers, to medical professionals, therapists, and self-help groups, as well asa university newsletter	1) age 18 to 65; 2) sufficient German; 3) internet access; 4) informed consent; 5) currently criteria for a diagnosis of GAD	N= 156 (IG= 78, CG= 78)	sex female: IG: 88,5% (N= 69), CG: 75,6% (N= 59); mean age IG: 33,2 (SD 10,5), CG: 37,2 (SD 12,4)	probably yes (p. 4)	yes	yes	no	self-guided, web-based intervention; based on CBT and mindfulness based therapy; including interactive mindfulness, exposure, and problem-solving exercises; in-depth modules individually selectable based on users needs; no reminder	3	care as usual (CAU); access to DiGA after 3 months (waitlist)	Germany	at end of intervention (3 months)	IG: 18/78= 23,1%; CG: 6/78 =7,7%	no follow up	Rubel et al 2024	extent of therapy related healthcare usage	secondary	Client Sociodemographic and Service Receipt Inventory (CSSRI): 3 subscales partly inpatient, complementary, outpatient	3	yes	pSVV	Reduction of therapy-related expenses and burdens for patients and their relatives	no	not extracted for secondary outcomes	separately reported= 3 OMI
somnio	Psychology	Other anxiety disorders (F41.1)	Lorenz et al 2019	2018-09-06	NCT02629913	2015-12-14	prospective	no	parallel two-arm RCT	All participants were self-recruited via a study website. The link to the webpage was spread via e-mail, newspapers, clinics and clinical practitioners in Switzerland, Austria and Germany.	1) fluency in German; 2) age ≥ 18; 3) access to computer and internet; 4) score ≥ 8 Insomnia Severity Index (ISI); 5) informed consent	N= 56 (IG = 29, CG = 27)	sex female IG: 72% (N=21) , CG: 67% (N= 18); mean age: IG: 41,72 (SD 17.31), CG: 44,04 (SD 20.05)	yes	yes	yes	no	self-guided, web-based intervention; based on CBT for insomnia; including modules for sleep continuity, sleep quality and daytime performance, sleep diary; self-paced with feedback on progress on individual goals; tailored dialogue with animated sleep coach based on individual response behavior; e-mail reminder if sleep diary is not filled in, continuing with program conditional on sleep diary co…	1.5	care as usual (CAU); access to DiGA after 1,5 months (waitlist)	Germany, Switzerland, Austria	at end of intervention (1,5 months)	IG: 4/29=7%; CG: 27/27=0%	1 (12 months)	Lorenz et al 2019	sleep-related cognitions	secondary	APSQ	1	yes	mN	improvement of health	yes	not extracted for secondary outcomes
somnio	Psychology	Non-organic sleep disorders (F51.0), sleep disorders (G47.0)	Lorenz et al 2019	2018-09-06	NCT02629913	2015-12-14	prospective	no	parallel two-arm RCT	All participants were self-recruited via a study website. The link to the webpage was spread via e-mail, newspapers, clinics and clinical practitioners in Switzerland, Austria and Germany.	1) fluency in German; 2) age ≥ 18; 3) access to computer and internet; 4) score ≥ 8 Insomnia Severity Index (ISI); 5) informed consent	N= 56 (IG = 29, CG = 27)	sex female IG: 72% (N=21) , CG: 67% (N= 18); mean age: IG: 41,72 (SD 17.31), CG: 44,04 (SD 20.05)	yes	yes	yes	no	self-guided, web-based intervention; based on CBT for insomnia; including modules for sleep continuity, sleep quality and daytime performance, sleep diary; self-paced with feedback on progress on individual goals; tailored dialogue with animated sleep coach based on individual response behavior; e-mail reminder if sleep diary is not filled in, continuing with program conditional on sleep diary co…	1.5	care as usual (CAU); access to DiHA after 1,5 months (waitlist)	Germany, Switzerland, Austria	at end of intervention (1,5 months)	IG: 4/29=7%; CG: 27/27=0%	1 (12 months)	Lorenz et al 2019	insomnia severity	primary	insomnia severity index (ISI) (Bastien et al., 2001)	1	yes	mN	improvement of health	yes	Improvement d= 1,79 (p< 0,001) = large effect
velibra	Psychology	Phobic disorders (F40.01, F40.1), other anxiety disorders (F41.0, F41.1)	Berger et al 2017	2016-09-22	ISRCTN81412545	2016-02-26	retrospective	no	parallel two-arm RCT	speciﬁc recruit- ment process differed among participants: some participants ﬁrst heard about the study from their MD (some MDs in Germany and Switzerland had been informed about the study), most participants ﬁrst vis- ited our study website & consulted an MD and asked him or her to sign and postmark the necessary document to participate in the study. Participants were recruited from Switzerland,…	1) age ≥ 18 years, 2) access to the Internet; 3) sufﬁcient German skills; 4) a primary diagnosis of SAD, PDA or GDA as indicated by the MD and conﬁrmed by the SCID, 5) no history of a psychotic or bipolar dis- order; 6) if taking prescribed medication for de- pression/anxiety, the dosage had to be constant for at least 1 month before the start of the treatment; 7) Informed consent	N = 139 (IG = 70, CG = 69)	sex female IG 69% (N= 48); CG 72% (N= 40); mean age: IG: 42,1 (SD 12.2), CG: 41,8 (SD 12.2)	yes	yes	yes	no	self-guided, web- and app-based intervention; based on CBT emphasizing transdiagnostic principles; including psychoeducation, cognitive-behavioral and anxiety management exercises, symptom tracking; content tailored based on user responses to symptom tracking questions; daily diary tasks and reminders via SMS or email to support engagement.	2.25	care as usual (CAU); access to DiHA after 9 weeks (waitlist)	Germany, Switzerland, Austria	at end of intervention (2,25 months)	IG: 13/70= 19%; CG: 6/69= 9%	1 (6 months)	Berger et al 2017	reduction of anxiety and related symptoms among patients with social anxiety disorder , panic disorder with/without agoraphobia and/or gerneralized anxiety disorder	primary	disorder unspecific measures of anxiety, depressive symptoms, tension/stress: BAI (Beck et al. 1988) BDI-II (Beck et al. 1996) DASS-21 (Lovibond & Lovibond, 1995) BSI (Derogatis, 1993) using the Global Severity Index (GSI)	4	yes (all but SCID-I)	mN	improvement of health	yes	reduction BAI: d= 0,41 (p < 0,001) BDI-II: d= 0,61 (p< 0,001) BSI-GSI: d= 0,42 (p< 0,001) DASS-21: d= 0,47 ( p<0,01) = small to medium effects
somnio	Psychology	Other anxiety disorders (F41.1)	Lorenz et al 2019	2018-09-06	NCT02629913	2015-12-14	prospective	no	parallel two-arm RCT	All participants were self-recruited via a study website. The link to the webpage was spread via e-mail, newspapers, clinics and clinical practitioners in Switzerland, Austria and Germany.	1) fluency in German; 2) age ≥ 18; 3) access to computer and internet; 4) score ≥ 8 Insomnia Severity Index (ISI); 5) informed consent	N= 56 (IG = 29, CG = 27)	sex female IG: 72% (N=21) , CG: 67% (N= 18); mean age: IG: 41,72 (SD 17.31), CG: 44,04 (SD 20.05)	yes	yes	yes	no	self-guided, web-based intervention; based on CBT for insomnia; including modules for sleep continuity, sleep quality and daytime performance, sleep diary; self-paced with feedback on progress on individual goals; tailored dialogue with animated sleep coach based on individual response behavior; e-mail reminder if sleep diary is not filled in, continuing with program conditional on sleep diary co…	1.5	care as usual (CAU); access to DiGA after 1,5 months (waitlist)	Germany, Switzerland, Austria	at end of intervention (1,5 months)	IG: 4/29=7%; CG: 27/27=0%	1 (12 months)	Lorenz et al 2019	(insomnia related) safety behaviour	secondary	SRBQ	1	yes	mN	improvement of health	yes	not extracted for secondary outcomes
somnio	Psychology	Other anxiety disorders (F41.1)	Lorenz et al 2019	2018-09-06	NCT02629913	2015-12-14	prospective	no	parallel two-arm RCT	All participants were self-recruited via a study website. The link to the webpage was spread via e-mail, newspapers, clinics and clinical practitioners in Switzerland, Austria and Germany.	1) fluency in German; 2) age ≥ 18; 3) access to computer and internet; 4) score ≥ 8 Insomnia Severity Index (ISI); 5) informed consent	N= 56 (IG = 29, CG = 27)	sex female IG: 72% (N=21) , CG: 67% (N= 18); mean age: IG: 41,72 (SD 17.31), CG: 44,04 (SD 20.05)	yes	yes	yes	no	self-guided, web-based intervention; based on CBT for insomnia; including modules for sleep continuity, sleep quality and daytime performance, sleep diary; self-paced with feedback on progress on individual goals; tailored dialogue with animated sleep coach based on individual response behavior; e-mail reminder if sleep diary is not filled in, continuing with program conditional on sleep diary co…	1.5	care as usual (CAU); access to DiGA after 1,5 months (waitlist)	Germany, Switzerland, Austria	at end of intervention (1,5 months)	IG: 4/29=7%; CG: 27/27=0%	1 (12 months)	Lorenz et al 2019	depression	secondary	BDI-II	1	yes	mN	improvement of health	yes	not extracted for secondary outcomes
somnio	Psychology	Other anxiety disorders (F41.1)	Lorenz et al 2019	2018-09-06	NCT02629913	2015-12-14	prospective	no	parallel two-arm RCT	All participants were self-recruited via a study website. The link to the webpage was spread via e-mail, newspapers, clinics and clinical practitioners in Switzerland, Austria and Germany.	1) fluency in German; 2) age ≥ 18; 3) access to computer and internet; 4) score ≥ 8 Insomnia Severity Index (ISI); 5) informed consent	N= 56 (IG = 29, CG = 27)	sex female IG: 72% (N=21) , CG: 67% (N= 18); mean age: IG: 41,72 (SD 17.31), CG: 44,04 (SD 20.05)	yes	yes	yes	no	self-guided, web-based intervention; based on CBT for insomnia; including modules for sleep continuity, sleep quality and daytime performance, sleep diary; self-paced with feedback on progress on individual goals; tailored dialogue with animated sleep coach based on individual response behavior; e-mail reminder if sleep diary is not filled in, continuing with program conditional on sleep diary co…	1.5	care as usual (CAU); access to DiGA after 1,5 months (waitlist)	Germany, Switzerland, Austria	at end of intervention (1,5 months)	IG: 4/29=7%; CG: 27/27=0%	1 (12 months)	Lorenz et al 2019	somatization and anxiety	secondary	Brief Symptom Inventory 18 (BSI-18), subscales somatization (BSI-S) and anxiety (BSI-A)	1	yes	mN	improvement of health	yes: somatization; no: anxiety	not extracted for secondary outcomes
velibra	Psychology	Phobic disorders (F40.01, F40.1), other anxiety disorders (F41.0, F41.1)	Berger et al 2017	2016-09-22	ISRCTN81412545	2016-02-26	retrospective	no	parallel two-arm RCT	speciﬁc recruit- ment process differed among participants: some participants ﬁrst heard about the study from their MD (some MDs in Germany and Switzerland had been informed about the study), most participants ﬁrst vis- ited our study website & consulted an MD and asked him or her to sign and postmark the necessary document to participate in the study. Participants were recruited from Switzerland,…	1) age ≥ 18 years, 2) access to the Internet; 3) sufﬁcient German skills; 4) a primary diagnosis of SAD, PDA or GDA as indicated by the MD and conﬁrmed by the SCID, 5) no history of a psychotic or bipolar dis- order; 6) if taking prescribed medication for de- pression/anxiety, the dosage had to be constant for at least 1 month before the start of the treatment; 7) Informed consent	N = 139 (IG = 70, CG = 69)	sex female IG 69% (N= 48); CG 72% (N= 40); mean age: IG: 42,1 (SD 12.2), CG: 41,8 (SD 12.2)	yes	yes	yes	no	self-guided, web- and app-based intervention; based on CBT emphasizing transdiagnostic principles; including psychoeducation, cognitive-behavioral and anxiety management exercises, symptom tracking; content tailored based on user responses to symptom tracking questions; daily diary tasks and reminders via SMS or email to support engagement.	2.25	care as usual (CAU); access to DiGA after 9 weeks (waitlist)	Germany, Switzerland, Austria	at end of intervention (2,25 months)	IG: 13/70= 19%; CG: 6/69= 9%	1 (6 months)	Berger et al 2017	cognition	secondary	Agoraphobic Cognitions Questionnaire (ACQ)	1	yes	mN	improvement of health	yes	not extracted for secondary outcomes
velibra	Psychology	Phobic disorders (F40.01, F40.1), other anxiety disorders (F41.0, F41.1)	Berger et al 2017	2016-09-22	ISRCTN81412545	2016-02-26	retrospective	no	parallel two-arm RCT	speciﬁc recruit- ment process differed among participants: some participants ﬁrst heard about the study from their MD (some MDs in Germany and Switzerland had been informed about the study), most participants ﬁrst vis- ited our study website & consulted an MD and asked him or her to sign and postmark the necessary document to participate in the study. Participants were recruited from Switzerland,…	1) age ≥ 18 years, 2) access to the Internet; 3) sufﬁcient German skills; 4) a primary diagnosis of SAD, PDA or GDA as indicated by the MD and conﬁrmed by the SCID, 5) no history of a psychotic or bipolar dis- order; 6) if taking prescribed medication for de- pression/anxiety, the dosage had to be constant for at least 1 month before the start of the treatment; 7) Informed consent	N = 139 (IG = 70, CG = 69)	sex female IG 69% (N= 48); CG 72% (N= 40); mean age: IG: 42,1 (SD 12.2), CG: 41,8 (SD 12.2)	yes	yes	yes	no	self-guided, web- and app-based intervention; based on CBT emphasizing transdiagnostic principles; including psychoeducation, cognitive-behavioral and anxiety management exercises, symptom tracking; content tailored based on user responses to symptom tracking questions; daily diary tasks and reminders via SMS or email to support engagement.	2.25	care as usual (CAU); access to DiGA after 9 weeks (waitlist)	Germany, Switzerland, Austria	at end of intervention (2,25 months)	IG: 13/70= 19%; CG: 6/69= 9%	1 (6 months)	Berger et al 2017	agoraphobic avoidance	secondary	Mobility Inventory for Agoraphobia (MIA & MIB)	2	yes	mN	improvement of health	yes/yes	not extracted for secondary outcomes
velibra	Psychology	Phobic disorders (F40.01, F40.1), other anxiety disorders (F41.0, F41.1)	Berger et al 2017	2016-09-22	ISRCTN81412545	2016-02-26	retrospective	no	parallel two-arm RCT	speciﬁc recruit- ment process differed among participants: some participants ﬁrst heard about the study from their MD (some MDs in Germany and Switzerland had been informed about the study), most participants ﬁrst vis- ited our study website & consulted an MD and asked him or her to sign and postmark the necessary document to participate in the study. Participants were recruited from Switzerland,…	1) age ≥ 18 years, 2) access to the Internet; 3) sufﬁcient German skills; 4) a primary diagnosis of SAD, PDA or GDA as indicated by the MD and conﬁrmed by the SCID, 5) no history of a psychotic or bipolar dis- order; 6) if taking prescribed medication for de- pression/anxiety, the dosage had to be constant for at least 1 month before the start of the treatment; 7) Informed consent	N = 139 (IG = 70, CG = 69)	sex female IG 69% (N= 48); CG 72% (N= 40); mean age: IG: 42,1 (SD 12.2), CG: 41,8 (SD 12.2)	yes	yes	yes	no	self-guided, web- and app-based intervention; based on CBT emphasizing transdiagnostic principles; including psychoeducation, cognitive-behavioral and anxiety management exercises, symptom tracking; content tailored based on user responses to symptom tracking questions; daily diary tasks and reminders via SMS or email to support engagement.	2.25	care as usual (CAU); access to DiGA after 9 weeks (waitlist)	Germany, Switzerland, Austria	at end of intervention (2,25 months)	IG: 13/70= 19%; CG: 6/69= 9%	1 (6 months)	Berger et al 2017	generality, excessiveness and uncontrollability of pathological worry	secondary	Penn State Worry Questionnaire (PSWQ)	1	yes	mN	improvement of health	yes	not extracted for secondary outcomes
velibra	Psychology	Phobic disorders (F40.01, F40.1), other anxiety disorders (F41.0, F41.1)	Berger et al 2017	2016-09-22	ISRCTN81412545	2016-02-26	retrospective	no	parallel two-arm RCT	speciﬁc recruit- ment process differed among participants: some participants ﬁrst heard about the study from their MD (some MDs in Germany and Switzerland had been informed about the study), most participants ﬁrst vis- ited our study website & consulted an MD and asked him or her to sign and postmark the necessary document to participate in the study. Participants were recruited from Switzerland,…	1) age ≥ 18 years, 2) access to the Internet; 3) sufﬁcient German skills; 4) a primary diagnosis of SAD, PDA or GDA as indicated by the MD and conﬁrmed by the SCID, 5) no history of a psychotic or bipolar dis- order; 6) if taking prescribed medication for de- pression/anxiety, the dosage had to be constant for at least 1 month before the start of the treatment; 7) Informed consent	N = 139 (IG = 70, CG = 69)	sex female IG 69% (N= 48); CG 72% (N= 40); mean age: IG: 42,1 (SD 12.2), CG: 41,8 (SD 12.2)	yes	yes	yes	no	self-guided, web- and app-based intervention; based on CBT emphasizing transdiagnostic principles; including psychoeducation, cognitive-behavioral and anxiety management exercises, symptom tracking; content tailored based on user responses to symptom tracking questions; daily diary tasks and reminders via SMS or email to support engagement.	2.25	care as usual (CAU); access to DiGA after 9 weeks (waitlist)	Germany, Switzerland, Austria	at end of intervention (2,25 months)	IG: 13/70= 19%; CG: 6/69= 9%	1 (6 months)	Berger et al 2017	quality of life	secondary	SF-12 physical health (Ware et al 1996)	1	yes	mN	improvement of quality of life	no: SF-12 PH	N/A
velibra	Psychology	Phobic disorders (F40.01, F40.1), other anxiety disorders (F41.0, F41.1)	Berger et al 2017	2016-09-22	ISRCTN81412545	2016-02-26	retrospective	no	parallel two-arm RCT	speciﬁc recruit- ment process differed among participants: some participants ﬁrst heard about the study from their MD (some MDs in Germany and Switzerland had been informed about the study), most participants ﬁrst vis- ited our study website & consulted an MD and asked him or her to sign and postmark the necessary document to participate in the study. Participants were recruited from Switzerland,…	1) age ≥ 18 years, 2) access to the Internet; 3) sufﬁcient German skills; 4) a primary diagnosis of SAD, PDA or GDA as indicated by the MD and conﬁrmed by the SCID, 5) no history of a psychotic or bipolar dis- order; 6) if taking prescribed medication for de- pression/anxiety, the dosage had to be constant for at least 1 month before the start of the treatment; 7) Informed consent	N = 139 (IG = 70, CG = 69)	sex female IG 69% (N= 48); CG 72% (N= 40); mean age: IG: 42,1 (SD 12.2), CG: 41,8 (SD 12.2)	yes	yes	yes	no	self-guided, web- and app-based intervention; based on CBT emphasizing transdiagnostic principles; including psychoeducation, cognitive-behavioral and anxiety management exercises, symptom tracking; content tailored based on user responses to symptom tracking questions; daily diary tasks and reminders via SMS or email to support engagement.	2.25	care as usual (CAU); access to DiGA after 9 weeks (waitlist)	Germany, Switzerland, Austria	at end of intervention (2,25 months)	IG: 13/70= 19%; CG: 6/69= 9%	1 (6 months)	Berger et al 2017	social anxiety	secondary	Social Phobia Scale (SPS); Social Interaction Anxiety Scale (SIAS)	2	yes	mN	improvement of health	yes/yes	not extracted for secondary outcomes
velibra	Psychology	Phobic disorders (F40.01, F40.1), other anxiety disorders (F41.0, F41.1)	Berger et al 2017	2016-09-22	ISRCTN81412545	2016-02-26	retrospective	no	parallel two-arm RCT	speciﬁc recruit- ment process differed among participants: some participants ﬁrst heard about the study from their MD (some MDs in Germany and Switzerland had been informed about the study), most participants ﬁrst vis- ited our study website & consulted an MD and asked him or her to sign and postmark the necessary document to participate in the study. Participants were recruited from Switzerland,…	1) age ≥ 18 years, 2) access to the Internet; 3) sufﬁcient German skills; 4) a primary diagnosis of SAD, PDA or GDA as indicated by the MD and conﬁrmed by the SCID, 5) no history of a psychotic or bipolar dis- order; 6) if taking prescribed medication for de- pression/anxiety, the dosage had to be constant for at least 1 month before the start of the treatment; 7) Informed consent	N = 139 (IG = 70, CG = 69)	sex female IG 69% (N= 48); CG 72% (N= 40); mean age: IG: 42,1 (SD 12.2), CG: 41,8 (SD 12.2)	yes	yes	yes	no	self-guided, web- and app-based intervention; based on CBT emphasizing transdiagnostic principles; including psychoeducation, cognitive-behavioral and anxiety management exercises, symptom tracking; content tailored based on user responses to symptom tracking questions; daily diary tasks and reminders via SMS or email to support engagement.	2.25	care as usual (CAU); access to DiHA after 9 weeks (waitlist)	Germany, Switzerland, Austria	at end of intervention (2,25 months)	IG: 13/70= 19%; CG: 6/69= 9%	1 (6 months)	Berger et al 2017	quality of life	primary	SF-12 mental (Ware et al 1996)	1	yes	mN	improvement of quality of life	yes: SF-12 MH	improvement SF12-MH: d = 0,49 (p < 0,001)
vivira	Muscles, Bones, and Joints	Osteochondrosis of the spine (M42.0, M42.1, M42.9), other diseases of the spine and back, not elsewhere classified (M53.2, M53.8, M53.9), back pain (M54.4, M54.5, M54.6, M54.8, M54.9), biomechanical dysfunctions, not elsewhere classified, Segmental and somatic dysfunctions (M99.02, M99.03, M99.04), Other biomechanical dysfunctions (M99.82, M99.83, M99.84)	Weise et al 2022	2022-10-28	DRKS00022781	2020-11-02	prospective	no	parallel two-arm RCT	newspaper advertisements in 2 regions of the state of Baden-Wuerttemberg; recruitment start in August 2020	1) age > 18 years; 2) diagnosis of unspecific or degenerative pain of the lower back; 3) moderate pain, as score of ≥4 out of 10 in verbal numerical rating scale (VNRS) 4) possession and ability to use a mobile device (ie, smartphone or tablet); 5) informed consent	N=215 (IG=108, CG= 107)	sex female IG 47,2% (N= 51), CG: 59,1% (N= 62); mean age: IG: 57,4 (SD 13,8), CG: 57,3 (SD 13,5)	yes	yes	not reported	yes	self-guided, app-based intervention; based on movement therapy and functional regional interdependence; multimodal approach (video, audio, text) with daily movement exercises; adaptation of exercise selection based on user feedback; no reminder	3	standard physiotherapy treatment according to guidelines; access to DiHA after 3 months (waitlist)	Germany	at end of intervention (3 months)	IG: 10/108= 9,2%; CG: 6/107=5,6%	no follow up	Weise et al 2022	pain	primary	verbal numerical rating scale (vNRS) for nonmalignant pain (Aicher et al 2012)	1	yes	mN	improvement of health	yes	Reduction Mean difference in pain score = - 2,44 (p < 0,001) between IG and CG
vorvida	Psychology	Mental and behavioral disorders due to alcohol (F10.1, F10.2)	Zill et al 2019	2019-02-22	DRKS00006104	2015-03-20	prospective	yes	parallel two-arm RCT	recruitment "both online and with offline measures"	1) age ≥ 18 years; more than 24/12 g (men/women) pure alcohol per day or/and value ≥ 3 in AUDIT-C („Alcohol Use Disorders Identification Test-Consumption“, indication of risky alcohol consumption); 2) declaration of consent	N = 608 (IG = 306, CG= 302)	sex female IG: 56% (N= 170); CG: 49% (N= 149); mean age: IG: 40,4 (SD 11,2); CG: 40,7 (SD: 12,1)	yes	yes	yes	no	self-guided, web-based intervention; based on CBT; including psychoeducation, self-monitoring and behavioral strategies, mood checker; program adapts based on user input and behavior (simulated dialogue); daily reminder via SMS	6	care as usual (CAU); access to DiHA after 6 months (waitlist)	not reported	at end of intervention (6 months)	IG: 114/306= 37,2 %, CG: 69/303 =22,8 %	no follow up	Zill et al 2019	reduction of alcohol consumption	primary	Self-reported alcohol consumption in last 30 or 7 days according to Quantity-Frequency-Index (QFI) (Bloomfield et al 2013; Kraus et al 2013) and „timeline followback“-method (TFB) (Sobell/Sobell 1992) (Zill et al 2019)	2	yes	mN	improvement of health	yes	Reduction QFI: d= 0,34 (p <0,001) TFB: d= 0,54 (p< 0,001) Mean effect: medium to large
velibra	Psychology	Phobic disorders (F40.01, F40.1), other anxiety disorders (F41.0, F41.1)	Berger et al 2017	2016-09-22	ISRCTN81412545	2016-02-26	retrospective	no	parallel two-arm RCT	speciﬁc recruit- ment process differed among participants: some participants ﬁrst heard about the study from their MD (some MDs in Germany and Switzerland had been informed about the study), most participants ﬁrst vis- ited our study website & consulted an MD and asked him or her to sign and postmark the necessary document to participate in the study. Participants were recruited from Switzerland,…	1) age ≥ 18 years, 2) access to the Internet; 3) sufﬁcient German skills; 4) a primary diagnosis of SAD, PDA or GDA as indicated by the MD and conﬁrmed by the SCID, 5) no history of a psychotic or bipolar dis- order; 6) if taking prescribed medication for de- pression/anxiety, the dosage had to be constant for at least 1 month before the start of the treatment; 7) Informed consent	N = 139 (IG = 70, CG = 69)	sex female IG 69% (N= 48); CG 72% (N= 40); mean age: IG: 42,1 (SD 12.2), CG: 41,8 (SD 12.2)	yes	yes	yes	no	self-guided, web- and app-based intervention; based on CBT emphasizing transdiagnostic principles; including psychoeducation, cognitive-behavioral and anxiety management exercises, symptom tracking; content tailored based on user responses to symptom tracking questions; daily diary tasks and reminders via SMS or email to support engagement.	2.25	care as usual (CAU); access to DiGA after 9 weeks (waitlist)	Germany, Switzerland, Austria	at end of intervention (2,25 months)	IG: 13/70= 19%; CG: 6/69= 9%	1 (6 months)	Berger et al 2017	fear of body sensations	secondary	Body Sensation Questionnaire (BSQ)	1	yes	mN	improvement of health	yes	not extracted for secondary outcomes
velibra	Psychology	Phobic disorders (F40.01, F40.1), other anxiety disorders (F41.0, F41.1)	Berger et al 2017	2016-09-22	ISRCTN81412545	2016-02-26	retrospective	no	parallel two-arm RCT	speciﬁc recruit- ment process differed among participants: some participants ﬁrst heard about the study from their MD (some MDs in Germany and Switzerland had been informed about the study), most participants ﬁrst vis- ited our study website & consulted an MD and asked him or her to sign and postmark the necessary document to participate in the study. Participants were recruited from Switzerland,…	1) age ≥ 18 years, 2) access to the Internet; 3) sufﬁcient German skills; 4) a primary diagnosis of SAD, PDA or GDA as indicated by the MD and conﬁrmed by the SCID, 5) no history of a psychotic or bipolar dis- order; 6) if taking prescribed medication for de- pression/anxiety, the dosage had to be constant for at least 1 month before the start of the treatment; 7) Informed consent	N = 139 (IG = 70, CG = 69)	sex female IG 69% (N= 48); CG 72% (N= 40); mean age: IG: 42,1 (SD 12.2), CG: 41,8 (SD 12.2)	yes	yes	yes	no	self-guided, web- and app-based intervention; based on CBT emphasizing transdiagnostic principles; including psychoeducation, cognitive-behavioral and anxiety management exercises, symptom tracking; content tailored based on user responses to symptom tracking questions; daily diary tasks and reminders via SMS or email to support engagement.	2.25	care as usual (CAU); access to DiGA after 9 weeks (waitlist)	Germany, Switzerland, Austria	at end of intervention (2,25 months)	IG: 13/70= 19%; CG: 6/69= 9%	1 (6 months)	Berger et al 2017	treatment adherence	secondary	Number of completed sessions, usage time		not reported	psVV	adherence	N/A	N/A	only in intervention group
velibra	Psychology	Phobic disorders (F40.01, F40.1), other anxiety disorders (F41.0, F41.1)	Berger et al 2017	2016-09-22	ISRCTN81412545	2016-02-26	retrospective	no	parallel two-arm RCT	speciﬁc recruit- ment process differed among participants: some participants ﬁrst heard about the study from their MD (some MDs in Germany and Switzerland had been informed about the study), most participants ﬁrst vis- ited our study website & consulted an MD and asked him or her to sign and postmark the necessary document to participate in the study. Participants were recruited from Switzerland,…	1) age ≥ 18 years, 2) access to the Internet; 3) sufﬁcient German skills; 4) a primary diagnosis of SAD, PDA or GDA as indicated by the MD and conﬁrmed by the SCID, 5) no history of a psychotic or bipolar dis- order; 6) if taking prescribed medication for de- pression/anxiety, the dosage had to be constant for at least 1 month before the start of the treatment; 7) Informed consent	N = 139 (IG = 70, CG = 69)	sex female IG 69% (N= 48); CG 72% (N= 40); mean age: IG: 42,1 (SD 12.2), CG: 41,8 (SD 12.2)	yes	yes	yes	no	self-guided, web- and app-based intervention; based on CBT emphasizing transdiagnostic principles; including psychoeducation, cognitive-behavioral and anxiety management exercises, symptom tracking; content tailored based on user responses to symptom tracking questions; daily diary tasks and reminders via SMS or email to support engagement.	2.25	care as usual (CAU); access to DiGA after 9 weeks (waitlist)	Germany, Switzerland, Austria	at end of intervention (2,25 months)	IG: 13/70= 19%; CG: 6/69= 9%	1 (6 months)	Berger et al 2017	patient/treatment satisfaction	secondary	CSQ-8	1	yes	other	other	N/A	N/A	only in intervention group
vorvida	Psychology	Mental and behavioral disorders due to alcohol (F10.1, F10.2)	Zill et al 2019	2019-02-22	DRKS00006105	2015-03-20	prospective	yes	parallel two-arm RCT	recruitment "both online and with offline measures"	1) age ≥ 18 years; more than 24/12 g (men/women) pure alcohol per day or/and value ≥ 3 in AUDIT-C („Alcohol Use Disorders Identification Test-Consumption“, indication of risky alcohol consumption); 2) declaration of consent	N = 608 (IG = 306, CG= 302)	sex female IG: 56% (N= 170); CG: 49% (N= 149); mean age: IG: 40,4 (SD 11,2); CG: 40,7 (SD: 12,1)	yes	yes	yes	no	self-guided, web-based intervention; based on CBT; including psychoeducation, self-monitoring and behavioral strategies, mood checker; program adapts based on user input and behavior (simulated dialogue); daily reminder via SMS	6	care as usual (CAU); access to DiGA after 6 months (waitlist)	not reported	at end of intervention (6 months)	IG: 114/306= 37,2 %, CG: 69/303 =22,8 %	no follow up	Zill et al 2019	satisfaction with intervention	secondary	ZUF-8	1	yes	other	other	N/A	N/A	only in intervention group;
vorvida	Psychology	Mental and behavioral disorders due to alcohol (F10.1, F10.2)	Zill et al 2019	2019-02-22	DRKS00006104	2015-03-20	prospective	yes	parallel two-arm RCT	recruitment "both online and with offline measures"	1) age ≥ 18 years; more than 24/12 g (men/women) pure alcohol per day or/and value ≥ 3 in AUDIT-C („Alcohol Use Disorders Identification Test-Consumption“, indication of risky alcohol consumption); 2) declaration of consent	N = 608 (IG = 306, CG= 302)	sex female IG: 56% (N= 170); CG: 49% (N= 149); mean age: IG: 40,4 (SD 11,2); CG: 40,7 (SD: 12,1)	yes	yes	yes	no	self-guided, web-based intervention; based on CBT; including psychoeducation, self-monitoring and behavioral strategies, mood checker; program adapts based on user input and behavior (simulated dialogue); daily reminder via SMS	6	care as usual (CAU); access to DiGA after 6 months (waitlist)	not reported	at end of intervention (6 months)	IG: 114/306= 37,2 %, CG: 69/303 =22,8 %	no follow up	Zill et al 2019	drinking behaviour (binge drinking, drunken- ness)	secondary	2 single items: days of binge drinking in the last 30 days; days of drunkenness in the last 30 days	2	yes	mN	improvement of health	yes/yes	not extracted for secondary outcomes
zanadio	Hormones and Metabolism	Obesity (E66.00, E66.01)	Roth et al 2023	2023-04-26	DRKS00024415; (nicht zitiert hier: DRKS00026606 ; DRKS00029070)	04.02.2021 (17.05.2022/ 09.09.2021 )	retrospective/prospective/ prospective	no	parallel two-arm RCT	recruited between january and march 2021 via a study website that was part of the zanadio website hosted by the manufacturer	1) obesity (= BMI 30-40; ICD 10 diagnosis E66 and E66.01; classification according to EOSS level 0-2) 2) ownership of a mobile device; 3) fluency in written and spoken German	N= 150 (IG= 76, CG= 73)	sex female IG 90,7% (N= 69); CG: 91,8% (N= 67); mean age: IG 43,8 (SD 10,6), CG 42,9 (SD 11,1)	probably yes (see p. 1303)	yes	yes	yes	self-guided, app-based intervention; multimodal weight loss approach combining nutrition, exercise and behavioral therapy; tailored based on individual weight loss goals and progress; no reminder	12	continutiy of life routines, self- initated weight loss activities allowed; access to DiHA after 3 months (waitlist)	Germany	at end of intervention (12 months)	IG: 9/77= 11,6 %; CG: 6/73= 8,2%	no follow up	Roth et al 2023	weight change	primary	percentage weight change from baseline (T0) to 12 months (T4) (Roth et al 2023)	1	yes: self-measured by participants	mN	improvement of health	yes	Weight loss; mean difference -7,75% ; d=-1,11 (p= 0,003) ; deviation for drop-out rate in CG in fig. 2 and text (p. 1305)

## Sheet: mN und psVV
	Positive healthcare effect	Definition
mN	Improvement of health status	Positive impact on morbidity, mortality, or quality of life.
mN	Reduction of disease duration	Quicker recovery times for patients
mN	Prolongation of survival	Increasing the lifespan of patients.
mN	Improvement of quality of life	Enhancements in the health-related quality of life​
psVV	Coordination of treatment procedures	Better alignment of care between patients and healthcare providers.
psVV	Alignment of treatment with guidelines and recognised standards	Ensuring treatments adhere to established guidelines, involving patient engagement in these processes
psVV	Adherence	Supporting patients in following prescribed therapies and guidelines.
psVV	Facilitating access to care	Easier and more equal access to healthcare services, similar to telemedicine benefits.
psVV	Patient safety	Reducing risks and improving safe drug administration at home.
psVV	Health literacy	Providing health-related information that is easy to understand, promoting informed decision-making
psVV	Patient autonomy	Strengthening the patient’s role in decision-making and self-care.
psVV	Coping with illness-related difficulties in everyday life	Assistance in managing illness through features like symptom monitoring and support strategies
psVV	Reduction of therapy-related expenses and burdens for patients and their relatives	Simplifying daily disease management and reducing stress for patients and families
