# Supplementary material for: Healthcare effects and evidence robustness of reimbursable digital health applications in Germany: a systematic review
Source: NPJ Digit Med. 2025 Aug 1;8:495. doi: 10.1038/s41746-025-01879-6 (PMC12317029; doi:10.1038/s41746-025-01879-6)
Supplement: Supplementary file 3 — Supplementary Data 2 [file 41746_2025_1879_MOESM3_ESM.xlsx]

## Sheet: Tabelle1
DiGA	DiGA category	Indication	Approval study (author, year)	Study design	Intervention description (intervention group)	Intervention duration (in months)	control group intervention	Sample size	Sex (female) & age (mean)	Note
Kalmeda	Ears	Other diseases of the ear, not elsewhere classified (H93.1)	Stover 2022	parallel two-arm RCT	self-guided, app-based intervention; based on cognitive behavioral therapy (CBT); exercises focusing on mindfulness, acceptance, self-efficacy and relaxation; no individual customization; no reminder	9	care as usual (CAU); access to DiGA after 3 months (waitlist)	N = 187 (IG: 94, CG: 93)	sex female IG: 52,1% (N= 49), CG: 44,1% (N= 41); mean age: IG: 48.1 (SD 12.8), CG: 48.4 (SD 12.2)
Kalmeda	Ears	Other diseases of the ear, not elsewhere classified (H93.1)	Walter et al 2023	parallel two-arm RCT	self-guided, app-based intervention; based on CBT, focusing on mindfulness, acceptance, self-efficacy and relaxation; no individual customization; no reminder	9	care as usual (CAU); access to DiGA after 3 months (waitlist)	N = 187 (IG: 94; CG: 93)	sex female: IG: 52,1% (N= 49), CG: 44,1 % (N= 41); mean age: IG 48,1 (SD 12,8 ), CG 48,4 (SD 12,2)
Kranus Edera	Genitals, Kidneys, and Urinary Tract	Other diseases of the penis (N48.4)	Wiemer et al 2022	parallel two-arm RCT	self-guided, app-based intervention; multidisclipinary program with daily and weekly exercises, including cardiovascular training, pelvic floor exercises, and psychoeducation modules (texts, videos); training tailored based on initial assessment; no reminder	3	care as usual (CAU); access to DiGA after 3 months (waitlist)	N = 241 ( IG: 122; CG: 119)	sex female IG: 0% (N= 0), CG: 0% (N= 0); mean age IG: 53,76 (SD 13,62) CG: 49,74 (SD 12,73)
HelloBetter Diabetes	Hormones and Metabolism	Diabetes mellitus, type 1 (E10), Diabetes mellitus, type 2 (E11)	Balzus et al 2021	parallel two-arm RCT	Self-guided, web-based intervention; based on CBT techniques, including interactive modules (videos, audios, texts, exercises) and online diary; tailored based on individual progress; no reminder.	2	access to DiGA after 12 months (waitlist)	N = 254 (IG: 128, CG: 126)	sex female IG 63.3 % (N= 81), CG 62.7 % (N= 79); mean age: IG: 50.2 (SD 11.6), CG: 51.3 (SD 11.9)	The DiGA was renamed in 2024. The former name was "HelloBetter Diabetes und Depression"
Oviva Direkt für Adipositas	Hormones and Metabolism	Obesity (E66.00, E66.01)	Gemesi et al 2023	parallel two-arm RCT	self-guided, app-based intervention; multi-modal weight loss program including modules for diet, physical activity and behavioral change strategies; tailored based on individual weight loss goals and progress; automated progress feedback and reminder to enter data	3	care as usual (CAU) ; access to DiGA after 3 months (waitlist)	N = 168 (IG: 84; CG: 84)	sex female: IG 67,9% (N= 57), CG 60,7% (N= 51); mean age: IG 47,4 (SD 11,5), CG 46,3 (SD 10,6)
zanadio	Hormones and Metabolism	Obesity (E66.00, E66.01)	Roth et al 2023	parallel two-arm RCT	self-guided, app-based intervention; multimodal weight loss approach combining nutrition, exercise and behavioral therapy; tailored based on individual weight loss goals and progress; no reminder	12	continuity of life routines, self- initiated weight loss activities allowed; access to DiGA after 3 months (waitlist)	N = 150 (IG: 76; CG: 73)	sex female IG 90,7% (N= 69); CG: 91,8% (N= 67); mean age: IG 43,8 (SD 10,6), CG 42,9 (SD 11,1)
Kaia Rückenschmerzen	Muscles, Bones, and Joints	Back pain (M54)	Priebe et al 2022	cluster RCT	self-guided, web-based intervention; multidisciplinary approach with educational content, physiotherapy and mindfulness exercises, teleconsultation for patients at high risk of chronic back pain; no tailoring of content; no reminder	6	standard treatment (according to national guidelines)	N = 1245 (IG: 933; CG: 312)	sex female IG: 65% (N=606); CG- 64% (N= 200); mean age: IG: 42 (SD 12,4) ; CG: 37 (SD 12,6)
Vivira	Muscles, Bones, and Joints	Osteochondrosis of the spine (M42.0, M42.1, M42.9), other diseases of the spine and back, not elsewhere classified (M53.2, M53.8, M53.9), back pain (M54.4, M54.5, M54.6, M54.8, M54.9), biomechanical dysfunctions, not elsewhere classified, Segmental and somatic dysfunctions (M99.02, M99.03, M99.04), Other biomechanical dysfunctions (M99.82, M99.83, M99.84)	Weise et al 2022	parallel two-arm RCT	self-guided, app-based intervention; based on movement therapy and functional regional interdependence; multimodal approach (video, audio, text) with daily movement exercises; adaptation of exercise selection based on user feedback; no reminder	3	standard physiotherapy treatment according to guidelines; access to DiGA after 3 months (waitlist)	N = 215 (IG: 108; CG: 107)	sex female IG 47,2% (N= 51), CG: 59,1% (N= 62); mean age: IG: 57,4 (SD 13,8), CG: 57,3 (SD 13,5)
elevida	Nervous System	Multiple sclerosis [Encephalomyelitis disseminata] (G35)	Pöttgen et al 2018	parallel two-arm RCT	Self-guided, web-based intervention; based on CBT; simulated dialogues and exercises to manage fatigue; content dynamically adjusted based on user responses; no reminder	3	care as usual (CAU); access to DiGA after 6 months (waitlist)	N = 275 (IG: 139, CG: 136)	sex female IG: 82% (N= 114) ; CG: 79% (N=108); mean age: IG: 40,8 (SD 11,1); CG: 41,9 (SD 9,4)
HelloBetter Stress und Burnout	other	Problems related to difficulties in coping with life (Z73)	Heber et al 2016	parallel two-arm RCT	self-guided, web-based intervention; based on Lazarus´ transactional model of stress applying problem solving and emotional regulation strategies; exercises with interactive elements (audio, video, downloads); tailored based on individual progress; non-therapeutic feedback after session completion and optional mobile reminders	1.75	care as usual (CAU); access to DiGA after 1,75 months (waitlist)	N = 264 (IG: 132, CG: 132)	sex female IG 73,5% (N= 97) , CG 72,7% (N= 96); mean age: IG: 42,4 (SD 10.7), CG: 44,2 (SD 9,6)
deprexis	Psychology	Depressive episode (F32.0, F32.1, F32.2), recurrent depressive disorder (F33.0, F33.1, F33.2)	Klein et al 2016	parallel two-arm RCT	self-guided, web-based intervention; based on CBT technique including cognitive restructuring, mindfulness, acceptance and behavioral activation; engaging users in interactive exercises, daily symptom tracking and feedback; tailored based on feedback; daily messages via SMS or e-mail and reminder after no-use for 2 weeks	3	care as usual (CAU); access to DiGA after 6 months (waitlist)	N = 1.013 (IG: 509, CG: 504)	sex female: IG 68,8% (N=350), CG 68,5% (N=345): ; mean age: IG 42,8 (SD: 11); CG 42,9 (SD 11)
deprexis	Psychology	Depressive episode (F32.0, F32.1, F32.2), recurrent depressive disorder (F33.0, F33.1, F33.2)	Meyer et al 2015	parallel two-arm RCT	Self-guided, web-based intervention consistent with CBT; offering simulated dialogue including cognitive restructuring, behavioural activation, mindfulness, problem solving, positive psychology; engaging users in exercises with worksheets, summary sheets, audio-recordings, photos, illustrations and symptom tracking; content tailored following feedback; optional daily reminder per sms or e-mail	3	care as usual (CAU); access to DiGA after 6 months (waitlist)	N = 163 (IG: 78; CG: 85)	sex female: IG: 74,4% (N= 58 ), CG: 75,3% (N=64) ; mean age: IG: 44 (SD 11,02) ; CG: 40 (SD 11,48)
HelloBetter Panik	Psychology	Phobic disorders (F40.01), other anxiety disorders (F41.0)	Ebenfeld et al 2021	parallel two-arm RCT	guided, web- and app-based intervention; offering CBT training, including psychoeducation, cognitive restructuring relaxation and exposure exercises; no tailored content; written feedback by coach after every session to increase adherence and motivaion; reminder sent by coaches if no login for 1 week	2	access to DiGA after 6 months (waitlist)	N = 92 (IG: 45, CG: 47)	sex female IG 60% (N= 27); CG: 51% (N= 24); mean age IG 39,33 (SD 10.83), CG 37,43 (SD 10.03)	not reported whether CAU was permitted/ forbidden for CG
HelloBetter Vaginismus Plus	Psychology	Sexual dysfunction not caused by an organic disorder or disease (F52.5, F52.6)	Zarski et al 2021	parallel two-arm RCT	self-guided, web-based intervention; based on CBT for GPPPD; including cognitive restructuring, psychoeducation, mindfulness, relaxation, strengthening dyadic coping; tailored content based on user feedback; motivational text messages and practice reminders by eCoach if module was not completed in 7 days, semi-structured personalized written feedback on session by eCoach	8 sessions	care as usual (CAU); access to DiGA after 6 months (waitlist)	N = 200 (IG: 100, CG: 100)	sex female: IG 100% (N= 100), CG 1005 (N= 100); mean age: IG 29,46 (SD 9,82); CG: 28.04 (SD 7,84)
Invirto-die Therapie gegen Angst: agoraphobia	Psychology	Phobic disorders (F40.00, F40.01)	Zurowski et al 2023	parallel two-arm RCT	guided, app-based, virtual reality intervention; based on CBT for anxiety disorder, including exposure exercises; 2 video-telephone contacts with therapists; content disorder-specific but not tailored; daily reminders via SMS and e-mail	self-paced, approx. 2 months; optional 4 additional months	active control with supportive contacts every 4 weeks; care as usual (CAU) ; access to DiGA after 6 months (waitlist)	agoraphobia: N = 103 (IG: 72, CG: 31)	sex female: IG:62,5% (N=45), CG: 80,7% (N=2 ); mean age: IG: 35,8 (SD 9,4), CG: 36,3 (SD 10.5)
Invirto-die Therapie gegen Angst: panic disorder	Psychology	Other anxiety disorders (F41.0)	Zurowski et al 2023	parallel two-arm RCT	guided, app-based, virtual reality intervention; based on CBT for anxiety disorder, including exposure exercises; 2 video-telephone contacts with therapists; content disorder-specific but not tailored; daily reminders via SMS and e-mail	self-paced, approx. 2 months; optional 4 additional months	active control with supportive contacts every 4 weeks; care as usual (CAU) ; access to DiGA after 6 months (waitlist)	panic disorder N = 84 (IG: 58, CG: 26)	sex female: IG:62,1% (N= 36), CG: 69,2% (N= 18); mean age: IG: 37 (SD 12), CG: 36,5 (SD 12,3)
Invirto-die Therapie gegen Angst: social phobia	Psychology	Phobic disorders (F40.1)	Zurowski et al 2023	parallel two-arm RCT	guided, app-based, virtual reality intervention; based on CBT for anxiety disorder, including exposure exercises; 2 video-telephone contacts with therapists; content disorder-specific but not tailored; daily reminders via SMS and e-mail	self-paced, approx. 2 months; optional 4 additional months	active control with supportive contacts every 4 weeks; care as usual (CAU) ; access to DiGA after 6 months (waitlist)	social phobia N = 110 (IG: 67, CG: 43)	sex female: IG: 52,2% (N= 35), CG: 58,1% (N= 25); mean age: IG:32,36 (SD 9,91), CG: 32,9 (SD 9,6)
Mindable: Panik und Agoraphobie	Psychology	Phobic disorders (F40.0), Other anxiety disorders (F41.0)	Helbig-Lang et al 2023	parallel two-arm RCT	self-guided, app-based intervention; based on exposure therapy; including psychoeducation, symptom monitoring (diary), and exposure exercises; exercises adjusted according to patients´ anxiety levels and feedback in app, users can create and modify their own exposure exercises; weekly check-ups based on DSM-5 to increase engagement	2	standard self-help recommendations during the waiting period, permission to seek external help such as psychotherapy; not reported whether access to DiGA was granted after waiting period	N = 107 (IG: 57; CG: 50)	sex female IG 71,9% (N= 41), CG: 82% (N= 41); mean age: IG: 36,35 (SD 14.4), CG:35,82 (SD 14.17)
NichtraucherHelden-App	Psychology	Mental and behavioral disorders caused by tobacco (F17.2)	Rupp et al 2024	parallel two-arm RCT	self-guided, app-based intervention; based on smoking cessation strategies, offering behavioral support and structured modules including progress tracking; personalized support and guidance based on user´s progress and needs; no reminder	duration of intervention not clear: no start date set; 9 core units plus optional 76 day follow-up care	brief advice yet no treatment, patients asked to use no other app or support; access to DiGA after end of study (waitlist)	N = 661 (IG: 336 ; CG: 325)	sex female: IG: 61,2% (N= 205); CG: 61,8% (N= 197), mean age: IG 46 (SD 12), CG 46 (SD 12)
Novego Depressionen bewältigen	Psychology	Depressive episode (F32.0, F32.1, F32.2), Recurrent depressive disorder (F33.0, F33.1, F33.2), persistent affective disorder (F34.1)	Baumeister & Moritz 2023	parallel two-arm RCT	self-guided, web-based intervention; based on CBT, system therapy, mindfulness therapy; interactive exercises (text, audio, video, illustrations) on psychoeducation, and exercises; modules compiled from pool based on initial questionnaire, but standardized CBT content; e-mail or sms reminder, written support for questions and crisis hotline	3	care as usual (CAU); access to DiGA after 6 months (waitlist)	N = 303 (IG: 153; CG: 150)	sex female: IG: 69,9% (N= 107); CG: 74% (N= 74); mean age: IG: 40,82 (SD 11,91), CG: 40,54 (SD 13,11)
Selfapys Online Kurs bei Depression	Psychology	Depressive episode (F32.0, F32.1), recurrent depressive disorder (F33.0, F33.1)	Krämer et al 2022	three-arm RCT	unguided or self-guided, web-based intervention; based on CBT, systemic therapy, mindfulness training; engaging users in active exercises, mood trajectory; personalized feedback, individual goals can be set and reviewed; optional reminder e-mails and chat support to clarify questions; in guided group personal guidance by psychotherapists (weekly telephone calls) to discuss exercises	3	weekly standardized mindfulness exercises via email, with content comparable to that of a self-help mindfulness guide; permission to seek pharmocological/psychological treatments in waiting time (CAU); access to intervention after 6 months	N = 401 (IG1 N=151, IG2 N=150, CG N=100)	sex female: IG1: 83,4% (N=126); IG2: 84% (N=126); CG: 81% (N=81); mean age: IG1: 38 (SD 10.7) IG2: 37 (SD 10.8) CG: 36 (SD 11.9)
Selfapys Online-Kurs bei Generalisierter Angststörung	Psychology	Other anxiety disorders (F41.1)	Rubel et al 2024	parallel two-arm RCT	self-guided, web-based intervention; based on CBT and mindfulness based therapy; including interactive mindfulness, exposure, and problem-solving exercises; in-depth modules individually selectable based on users needs; no reminder	3	care as usual (CAU); access to DiGA after 3 months (waitlist)	N = 156 (IG: 78; CG: 78)	sex female: IG: 88,5% (N= 69), CG: 75,6% (N= 59); mean age IG: 33,2 (SD 10,5), CG: 37,2 (SD 12,4)
somnio	Psychology	Non-organic sleep disorders (F51.0), sleep disorders (G47.0)	Lorenz et al 2019	parallel two-arm RCT	self-guided, web-based intervention; based on CBT for insomnia; including modules for sleep continuity, sleep quality and daytime performance, sleep diary; self-paced with feedback on progress on individual goals; tailored dialogue with animated sleep coach based on individual response behavior; e-mail reminder if sleep diary is not filled in, continuing with program conditional on sleep diary co…	1.5	care as usual (CAU); access to DiGA after 1,5 months (waitlist)	N = 56 (IG: 29; CG: 27)	sex female IG: 72% (N=21) , CG: 67% (N= 18); mean age: IG: 41,72 (SD 17.31), CG: 44,04 (SD 20.05)
velibra	Psychology	Phobic disorders (F40.01, F40.1), other anxiety disorders (F41.0, F41.1)	Berger et al 2017	parallel two-arm RCT	self-guided, web- and app-based intervention; based on CBT emphasizing transdiagnostic principles; including psychoeducation, cognitive-behavioral and anxiety management exercises, symptom tracking; content tailored based on user responses to symptom tracking questions; daily diary tasks and reminders via SMS or email to support engagement.	2.25	care as usual (CAU); access to DiGA after 9 weeks (waitlist)	N = 139 (IG: 70; CG : 69)	sex female IG 69% (N= 48); CG 72% (N= 40); mean age: IG: 42,1 (SD 12.2), CG: 41,8 (SD 12.2)
vorvida	Psychology	Mental and behavioral disorders due to alcohol (F10.1, F10.2)	Zill et al. 2019	parallel two-arm RCT	self-guided, web-based intervention; based on CBT; including psychoeducation, self-monitoring and behavioral strategies, mood checker; program adapts based on user input and behavior (simulated dialogue); daily reminder via SMS	6	care as usual (CAU); access to DiGA after 6 months (waitlist)	N = 608 (IG: 306; CG: 302)	sex female IG: 56% (N= 170); CG: 49% (N= 149); mean age: IG: 40,4 (SD 11,2); CG: 40,7 (SD: 12,1)
