# Supplementary material for: Healthcare effects and evidence robustness of reimbursable digital health applications in Germany: a systematic review
Source: NPJ Digit Med. 2025 Aug 1;8:495. doi: 10.1038/s41746-025-01879-6 (PMC12317029; doi:10.1038/s41746-025-01879-6)
Supplement: Supplementary file 4 — Supplementary Data 3 [file 41746_2025_1879_MOESM4_ESM.xlsx]

## Sheet: Tabelle2
DiGA	DiGA category	Approval study (author, year)	Primary Outcome(s)	Rationale for primary outcome(s)	Outcome domain (domains of mN/psVV)	Outcome Measurement instruments (OMIs)	Outcome measurement patient self-reported	Intervention duration (in months)	Timing of post-intervention measurement (intervention duration in months)	Drop- out until post-intervention	Number of follow-ups (distance from baseline in months)	Significant between group effect at post-assessment	Between-group effect size at post-assessment	effect size according to study authors	Note
Kalmeda	Ears	Stover 2022	tinnitus exposure	implicit: improvement of care; implicit: high burden or impact on quality of life	Medical benefit: improvement of health	Tinnitus overall score as measured by Tinnitus Questionnaire (TQ) (Hiller/Göbel 2004)	yes	9	during intervention (3 months)	IG: 16/94=17,1%; CG: 8/93=8,6% (without App usage)	1 (9 months)	yes	d calculated but not reported	N/A	prescription of DiGA for 9 months; main measurement after 3 months; 9 months measurement as follow-up
Kalmeda	Ears	Walter et al 2023	tinnitus distress	implicit: high prevalence of condition	Medical benefit: improvement of health	Tinnitus Questionnaire (TQ) (Göbel/Hiller 1998)	yes	9	during intervention (3 months)	IG: 16/94=17,1%; CG: 8/93=8,6%	1 (9 months)	yes	Reduction d= 1,1 (p< 0,001)	large	prescription of DiGA for 9 months; main analysis/measurement after 3 months; 9 months measurement as follow-up
Kranus Edera	Genitals, Kidneys, and Urinary Tract	Wiemer et al 2022	Improvement of erectile dysfunction	implicit: clinical relevance/core symptom; implicit: high prevalence of condition; implicit: high burden or impact on quality of life	Medical benefit: improvement of health	5 item version of International Index of Erectile Function (IIEF-5) (Rosen 1997, 1999); German version (Wiltink 2003)	yes	3	at end of intervention (3 months)	IG: 5/122 = 4%; CG: 1/119= 1%	no follow-up	yes	improvement d= 1,36 (p< 0,0001)	large
Kranus Edera	Genitals, Kidneys, and Urinary Tract	Wiemer et al 2022	Improvement in disease-related quality of life	implicit: clinical relevance/core symptom; implicit: high prevalence of condition; implicit: high burden or impact on quality of life	Medical benefit: improvement of quality of life	QoL-Med (Wagner et al 1996), German version (Ruof et al 2001)	yes	3	at end of intervention (3 months)	IG: 5/122 = 4%; CG: 1/119= 1%	no follow-up	yes	improvement d= 1,47 (p< 0,0001)	large
Kranus Edera	Genitals, Kidneys, and Urinary Tract	Wiemer et al 2022	Improvement of patient sovereignty/ activity	implicit: clinical relevance/core symptom; implicit: high prevalence of condition; implicit: high burden or impact on quality of life	Patient-relevant structural and procedural improvements: patient sovereignty	PAM-13 (Hibbard et al 2004), German version (Brenk et al 2013)	yes	3	at end of intervention (3 months)	IG: 5/122 = 4%; CG: 1/119= 1%	no follow-up	yes	improvement d= 0,96 (p< 0,0001)	medium to large
HelloBetter Diabetes	Hormones and Metabolism	Balzus et al 2021	depressive symptoms	implicit: clinical relevance/core symptom; implicit: high burden or impact on quality of life	Medical benefit: improvement of health	Allgemeine Depressionsskala (ADS) (Hautzinger et al 2012 a,b); Schmitt et al 2013); (engl.: CES-D, Radloff 1977; Vilagut 2016)	yes	2	at end of intervention (2 months)	IG: 31/130= 23,8%; CG: 16/130= 12,3%	2 (6 months and 12 months)	yes	Reduction d= 0,94 (p < 0,001)	large
Oviva Direkt für Adipositas	Hormones and Metabolism	Gemesi et al 2023	weight change	implicit: high prevalence of condition; implicit: high burden or impact on quality of life	Medical benefit: improvement of health	BMI (body height, body weight), body composition (bioimpedance analysis scale) (Gemesi et al 2023)	no: objective measurement by study team	3	at end of intervention (3 months)	IG: 21/84=25%; CG: 8/84=9,5%	1 (6 months)	yes	Improvement Difference of 2,9 kg in weight loss between IG and CG (beta= -2,9, 95%CI: -3,8;-1,9) (p < 0,001); standardized regression coefficient: 0.45-0.46 (p<0,001)	not reported	completer-analysis, no ITT: main analysis = completer analysis Tab. 2;
zanadio	Hormones and Metabolism	Roth et al 2023	weight change	implicit: high prevalence of condition	Medical benefit: improvement of health	percentage weight change from baseline (T0) to 12 months (T4) (Roth et al 2023)	yes: self-measured by participants	12	at end of intervention (12 months)	IG: 9/77= 11,7 %; CG: 6/73= 8,2% (fig. 2)	no follow-up	yes	Weight loss; d=-1,11 (p= 0,003)	not reported	Weight loss; mean difference -7,75% ; d=-1,11 (p= 0,003) ; deviation for drop-out rate in CG in fig. 2 and text (p. 1305)	In der Intent-to-treat-Gruppe (FAS) zeigten die Differenzwerte zwischen Post-Untersuchung und Baseline- Untersuchung einen hoch signifikanten Unterschied zugunsten der App-Gruppe, der sich in allen Datensätzen replizieren ließ. Teilnehmer:innen der App-Gruppe berichteten zur Post-Messung darüber hinaus signifikant häufiger eine Symptomausprägung, die laut Cut-off Empfehlungen des Fragebogens eine…	In der Intent-to-treat-Gruppe (FAS) zeigten die Differenzwerte zwischen Post-Untersuchung und Baseline- Untersuchung einen hoch signifikanten Unterschied zugunsten der App-Gruppe, der sich in allen Datensätzen replizieren ließ. Teilnehmer:innen der App-Gruppe berichteten zur Post-Messung darüber hinaus signifikant häufiger eine Symptomausprägung, die laut Cut-off Empfehlungen des Fragebogens eine…	In der Intent-to-treat-Gruppe (FAS) zeigten die Differenzwerte zwischen Post-Untersuchung und Baseline- Untersuchung einen hoch signifikanten Unterschied zugunsten der App-Gruppe, der sich in allen Datensätzen replizieren ließ. Teilnehmer:innen der App-Gruppe berichteten zur Post-Messung darüber hinaus signifikant häufiger eine Symptomausprägung, die laut Cut-off Empfehlungen des Fragebogens eine…	In der Intent-to-treat-Gruppe (FAS) zeigten die Differenzwerte zwischen Post-Untersuchung und Baseline- Untersuchung einen hoch signifikanten Unterschied zugunsten der App-Gruppe, der sich in allen Datensätzen replizieren ließ. Teilnehmer:innen der App-Gruppe berichteten zur Post-Messung darüber hinaus signifikant häufiger eine Symptomausprägung, die laut Cut-off Empfehlungen des Fragebogens eine…	In der Intent-to-treat-Gruppe (FAS) zeigten die Differenzwerte zwischen Post-Untersuchung und Baseline- Untersuchung einen hoch signifikanten Unterschied zugunsten der App-Gruppe, der sich in allen Datensätzen replizieren ließ. Teilnehmer:innen der App-Gruppe berichteten zur Post-Messung darüber hinaus signifikant häufiger eine Symptomausprägung, die laut Cut-off Empfehlungen des Fragebogens eine…	In der Intent-to-treat-Gruppe (FAS) zeigten die Differenzwerte zwischen Post-Untersuchung und Baseline- Untersuchung einen hoch signifikanten Unterschied zugunsten der App-Gruppe, der sich in allen Datensätzen replizieren ließ. Teilnehmer:innen der App-Gruppe berichteten zur Post-Messung darüber hinaus signifikant häufiger eine Symptomausprägung, die laut Cut-off Empfehlungen des Fragebogens eine…	In der Intent-to-treat-Gruppe (FAS) zeigten die Differenzwerte zwischen Post-Untersuchung und Baseline- Untersuchung einen hoch signifikanten Unterschied zugunsten der App-Gruppe, der sich in allen Datensätzen replizieren ließ. Teilnehmer:innen der App-Gruppe berichteten zur Post-Messung darüber hinaus signifikant häufiger eine Symptomausprägung, die laut Cut-off Empfehlungen des Fragebogens eine…	In der Intent-to-treat-Gruppe (FAS) zeigten die Differenzwerte zwischen Post-Untersuchung und Baseline- Untersuchung einen hoch signifikanten Unterschied zugunsten der App-Gruppe, der sich in allen Datensätzen replizieren ließ. Teilnehmer:innen der App-Gruppe berichteten zur Post-Messung darüber hinaus signifikant häufiger eine Symptomausprägung, die laut Cut-off Empfehlungen des Fragebogens eine…	In der Intent-to-treat-Gruppe (FAS) zeigten die Differenzwerte zwischen Post-Untersuchung und Baseline- Untersuchung einen hoch signifikanten Unterschied zugunsten der App-Gruppe, der sich in allen Datensätzen replizieren ließ. Teilnehmer:innen der App-Gruppe berichteten zur Post-Messung darüber hinaus signifikant häufiger eine Symptomausprägung, die laut Cut-off Empfehlungen des Fragebogens eine…	In der Intent-to-treat-Gruppe (FAS) zeigten die Differenzwerte zwischen Post-Untersuchung und Baseline- Untersuchung einen hoch signifikanten Unterschied zugunsten der App-Gruppe, der sich in allen Datensätzen replizieren ließ. Teilnehmer:innen der App-Gruppe berichteten zur Post-Messung darüber hinaus signifikant häufiger eine Symptomausprägung, die laut Cut-off Empfehlungen des Fragebogens eine…	In der Intent-to-treat-Gruppe (FAS) zeigten die Differenzwerte zwischen Post-Untersuchung und Baseline- Untersuchung einen hoch signifikanten Unterschied zugunsten der App-Gruppe, der sich in allen Datensätzen replizieren ließ. Teilnehmer:innen der App-Gruppe berichteten zur Post-Messung darüber hinaus signifikant häufiger eine Symptomausprägung, die laut Cut-off Empfehlungen des Fragebogens eine…	In der Intent-to-treat-Gruppe (FAS) zeigten die Differenzwerte zwischen Post-Untersuchung und Baseline- Untersuchung einen hoch signifikanten Unterschied zugunsten der App-Gruppe, der sich in allen Datensätzen replizieren ließ. Teilnehmer:innen der App-Gruppe berichteten zur Post-Messung darüber hinaus signifikant häufiger eine Symptomausprägung, die laut Cut-off Empfehlungen des Fragebogens eine…	In der Intent-to-treat-Gruppe (FAS) zeigten die Differenzwerte zwischen Post-Untersuchung und Baseline- Untersuchung einen hoch signifikanten Unterschied zugunsten der App-Gruppe, der sich in allen Datensätzen replizieren ließ. Teilnehmer:innen der App-Gruppe berichteten zur Post-Messung darüber hinaus signifikant häufiger eine Symptomausprägung, die laut Cut-off Empfehlungen des Fragebogens eine…	In der Intent-to-treat-Gruppe (FAS) zeigten die Differenzwerte zwischen Post-Untersuchung und Baseline- Untersuchung einen hoch signifikanten Unterschied zugunsten der App-Gruppe, der sich in allen Datensätzen replizieren ließ. Teilnehmer:innen der App-Gruppe berichteten zur Post-Messung darüber hinaus signifikant häufiger eine Symptomausprägung, die laut Cut-off Empfehlungen des Fragebogens eine…	In der Intent-to-treat-Gruppe (FAS) zeigten die Differenzwerte zwischen Post-Untersuchung und Baseline- Untersuchung einen hoch signifikanten Unterschied zugunsten der App-Gruppe, der sich in allen Datensätzen replizieren ließ. Teilnehmer:innen der App-Gruppe berichteten zur Post-Messung darüber hinaus signifikant häufiger eine Symptomausprägung, die laut Cut-off Empfehlungen des Fragebogens eine…	In der Intent-to-treat-Gruppe (FAS) zeigten die Differenzwerte zwischen Post-Untersuchung und Baseline- Untersuchung einen hoch signifikanten Unterschied zugunsten der App-Gruppe, der sich in allen Datensätzen replizieren ließ. Teilnehmer:innen der App-Gruppe berichteten zur Post-Messung darüber hinaus signifikant häufiger eine Symptomausprägung, die laut Cut-off Empfehlungen des Fragebogens eine…	In der Intent-to-treat-Gruppe (FAS) zeigten die Differenzwerte zwischen Post-Untersuchung und Baseline- Untersuchung einen hoch signifikanten Unterschied zugunsten der App-Gruppe, der sich in allen Datensätzen replizieren ließ. Teilnehmer:innen der App-Gruppe berichteten zur Post-Messung darüber hinaus signifikant häufiger eine Symptomausprägung, die laut Cut-off Empfehlungen des Fragebogens eine…	In der Intent-to-treat-Gruppe (FAS) zeigten die Differenzwerte zwischen Post-Untersuchung und Baseline- Untersuchung einen hoch signifikanten Unterschied zugunsten der App-Gruppe, der sich in allen Datensätzen replizieren ließ. Teilnehmer:innen der App-Gruppe berichteten zur Post-Messung darüber hinaus signifikant häufiger eine Symptomausprägung, die laut Cut-off Empfehlungen des Fragebogens eine…	In der Intent-to-treat-Gruppe (FAS) zeigten die Differenzwerte zwischen Post-Untersuchung und Baseline- Untersuchung einen hoch signifikanten Unterschied zugunsten der App-Gruppe, der sich in allen Datensätzen replizieren ließ. Teilnehmer:innen der App-Gruppe berichteten zur Post-Messung darüber hinaus signifikant häufiger eine Symptomausprägung, die laut Cut-off Empfehlungen des Fragebogens eine…	In der Intent-to-treat-Gruppe (FAS) zeigten die Differenzwerte zwischen Post-Untersuchung und Baseline- Untersuchung einen hoch signifikanten Unterschied zugunsten der App-Gruppe, der sich in allen Datensätzen replizieren ließ. Teilnehmer:innen der App-Gruppe berichteten zur Post-Messung darüber hinaus signifikant häufiger eine Symptomausprägung, die laut Cut-off Empfehlungen des Fragebogens eine…	In der Intent-to-treat-Gruppe (FAS) zeigten die Differenzwerte zwischen Post-Untersuchung und Baseline- Untersuchung einen hoch signifikanten Unterschied zugunsten der App-Gruppe, der sich in allen Datensätzen replizieren ließ. Teilnehmer:innen der App-Gruppe berichteten zur Post-Messung darüber hinaus signifikant häufiger eine Symptomausprägung, die laut Cut-off Empfehlungen des Fragebogens eine…	In der Intent-to-treat-Gruppe (FAS) zeigten die Differenzwerte zwischen Post-Untersuchung und Baseline- Untersuchung einen hoch signifikanten Unterschied zugunsten der App-Gruppe, der sich in allen Datensätzen replizieren ließ. Teilnehmer:innen der App-Gruppe berichteten zur Post-Messung darüber hinaus signifikant häufiger eine Symptomausprägung, die laut Cut-off Empfehlungen des Fragebogens eine…	In der Intent-to-treat-Gruppe (FAS) zeigten die Differenzwerte zwischen Post-Untersuchung und Baseline- Untersuchung einen hoch signifikanten Unterschied zugunsten der App-Gruppe, der sich in allen Datensätzen replizieren ließ. Teilnehmer:innen der App-Gruppe berichteten zur Post-Messung darüber hinaus signifikant häufiger eine Symptomausprägung, die laut Cut-off Empfehlungen des Fragebogens eine…	In der Intent-to-treat-Gruppe (FAS) zeigten die Differenzwerte zwischen Post-Untersuchung und Baseline- Untersuchung einen hoch signifikanten Unterschied zugunsten der App-Gruppe, der sich in allen Datensätzen replizieren ließ. Teilnehmer:innen der App-Gruppe berichteten zur Post-Messung darüber hinaus signifikant häufiger eine Symptomausprägung, die laut Cut-off Empfehlungen des Fragebogens eine…	In der Intent-to-treat-Gruppe (FAS) zeigten die Differenzwerte zwischen Post-Untersuchung und Baseline- Untersuchung einen hoch signifikanten Unterschied zugunsten der App-Gruppe, der sich in allen Datensätzen replizieren ließ. Teilnehmer:innen der App-Gruppe berichteten zur Post-Messung darüber hinaus signifikant häufiger eine Symptomausprägung, die laut Cut-off Empfehlungen des Fragebogens eine…	In der Intent-to-treat-Gruppe (FAS) zeigten die Differenzwerte zwischen Post-Untersuchung und Baseline- Untersuchung einen hoch signifikanten Unterschied zugunsten der App-Gruppe, der sich in allen Datensätzen replizieren ließ. Teilnehmer:innen der App-Gruppe berichteten zur Post-Messung darüber hinaus signifikant häufiger eine Symptomausprägung, die laut Cut-off Empfehlungen des Fragebogens eine…	In der Intent-to-treat-Gruppe (FAS) zeigten die Differenzwerte zwischen Post-Untersuchung und Baseline- Untersuchung einen hoch signifikanten Unterschied zugunsten der App-Gruppe, der sich in allen Datensätzen replizieren ließ. Teilnehmer:innen der App-Gruppe berichteten zur Post-Messung darüber hinaus signifikant häufiger eine Symptomausprägung, die laut Cut-off Empfehlungen des Fragebogens eine…	In der Intent-to-treat-Gruppe (FAS) zeigten die Differenzwerte zwischen Post-Untersuchung und Baseline- Untersuchung einen hoch signifikanten Unterschied zugunsten der App-Gruppe, der sich in allen Datensätzen replizieren ließ. Teilnehmer:innen der App-Gruppe berichteten zur Post-Messung darüber hinaus signifikant häufiger eine Symptomausprägung, die laut Cut-off Empfehlungen des Fragebogens eine…	In der Intent-to-treat-Gruppe (FAS) zeigten die Differenzwerte zwischen Post-Untersuchung und Baseline- Untersuchung einen hoch signifikanten Unterschied zugunsten der App-Gruppe, der sich in allen Datensätzen replizieren ließ. Teilnehmer:innen der App-Gruppe berichteten zur Post-Messung darüber hinaus signifikant häufiger eine Symptomausprägung, die laut Cut-off Empfehlungen des Fragebogens eine…	In der Intent-to-treat-Gruppe (FAS) zeigten die Differenzwerte zwischen Post-Untersuchung und Baseline- Untersuchung einen hoch signifikanten Unterschied zugunsten der App-Gruppe, der sich in allen Datensätzen replizieren ließ. Teilnehmer:innen der App-Gruppe berichteten zur Post-Messung darüber hinaus signifikant häufiger eine Symptomausprägung, die laut Cut-off Empfehlungen des Fragebogens eine…	In der Intent-to-treat-Gruppe (FAS) zeigten die Differenzwerte zwischen Post-Untersuchung und Baseline- Untersuchung einen hoch signifikanten Unterschied zugunsten der App-Gruppe, der sich in allen Datensätzen replizieren ließ. Teilnehmer:innen der App-Gruppe berichteten zur Post-Messung darüber hinaus signifikant häufiger eine Symptomausprägung, die laut Cut-off Empfehlungen des Fragebogens eine…	In der Intent-to-treat-Gruppe (FAS) zeigten die Differenzwerte zwischen Post-Untersuchung und Baseline- Untersuchung einen hoch signifikanten Unterschied zugunsten der App-Gruppe, der sich in allen Datensätzen replizieren ließ. Teilnehmer:innen der App-Gruppe berichteten zur Post-Messung darüber hinaus signifikant häufiger eine Symptomausprägung, die laut Cut-off Empfehlungen des Fragebogens eine…	In der Intent-to-treat-Gruppe (FAS) zeigten die Differenzwerte zwischen Post-Untersuchung und Baseline- Untersuchung einen hoch signifikanten Unterschied zugunsten der App-Gruppe, der sich in allen Datensätzen replizieren ließ. Teilnehmer:innen der App-Gruppe berichteten zur Post-Messung darüber hinaus signifikant häufiger eine Symptomausprägung, die laut Cut-off Empfehlungen des Fragebogens eine…	In der Intent-to-treat-Gruppe (FAS) zeigten die Differenzwerte zwischen Post-Untersuchung und Baseline- Untersuchung einen hoch signifikanten Unterschied zugunsten der App-Gruppe, der sich in allen Datensätzen replizieren ließ. Teilnehmer:innen der App-Gruppe berichteten zur Post-Messung darüber hinaus signifikant häufiger eine Symptomausprägung, die laut Cut-off Empfehlungen des Fragebogens eine…
Kaia Rückenschmerzen	Muscles, Bones, and Joints	Priebe et al 2022	pain intensity	implicit: high prevalence of condition; implicit: supported by Meta-Analysis or Research Evidence	Medical benefit: improvement of health	11 point numerical pain score (NRS) ( Dworkin et al 2005; Chiarotto et al 2015)	yes	6	at end of intervention (6 months)	IG: 253/933 =27,2 %; CG; 51/312 = 6,4% CG	2 (timing not reported)	yes	Reduction 33,3% (IG) vs. – 14,3% (CG) (p< 0,001)	not reported
Vivira	Muscles, Bones, and Joints	Weise et al 2022	back pain	implicit: high burden or impact on quality of life	Medical benefit: improvement of health	verbal numerical rating scale (vNRS) for nonmalignant pain (Aicher et al 2012)	yes	3	at end of intervention (3 months)	IG: 10/108= 9,2%; CG: 6/107=5,6%	no follow-up	yes	Reduction Mean difference in pain score = -2,44 (95%CI: -2,92; -1,95) (p < 0,001)	not reported	deviation text/tab.3: p-value in text: p<0,01
elevida	Nervous System	Pöttgen et al 2018	severity of physical and mental fatigue	implicit: clinical relevance/core symptom	Medical benefit: improvement of health	Chalder Fatigue Scale (Cella/Chalder 2010)	yes	3	at end of intervention (3 months)	IG: 36/139=25,8%; CG: 15/136=11%	1 (6 months)	yes	Reduction d= 0,53 (p < 0,0007)	medium
HelloBetter Stress und Burnout	other	Heber et al 2016	stress exposure (perceived stress)	implicit: high prevalence of condition	Medical benefit: improvement of health	Perceived Stress Scale PSS-10 (Cohen et al 1983, 2006, 2009)	yes	1.75	at end of intervention (7 weeks)	IG: 16/132= 12,1%; CG: 5/132=3,8%	2 (6 months and 12 months)	yes	Reduction d = 0,83 (p < 0,001)	large
deprexis	Psychology	Klein et al 2016	depressive symptom severity	implicit: improvement of care	Medical benefit: improvement of health	PHQ-9 (Kroenke et al 2001)	yes	3	at end of intervention (3 months)	IG: 114/509=22%, CG: 105/504= 21%	1 (6 months)	yes	Reduction d = 0,39 (p< 0,001)	small to medium
deprexis	Psychology	Meyer et al 2015	depressive symptom severity	implicit: improvement of care	Medical benefit: improvement of health	PHQ-9 (Gräfe et al., 2004; Kroenke et al., 2001; Löwe et al., 2004; Martin et al., 2006)	yes	3	at end of intervention (3 months)	IG: 17/78= 21,8% ; CG: 12/85=14,1%	1 (6 months)	yes	reduction d= 0,57 (p< 0.01)	medium
HelloBetter Panik	Psychology	Ebenfeld et al 2021	severity of panic and agoraphobia symptoms	implicit: high prevalence of condition	Medical benefit: improvement of health	Panic and Agoraphobia Scale (PAS) (Bandelow 1995, 1997, 2000), German version: Panik- und Agoraphobieskala	yes	2	at end of intervention (2 months)	IG 4/45= 8,8%, CG 4/47= 8,5%	2 (3 months and 6 months)	yes	Reduction d= 0,66 (p = 0,002)	medium to large
HelloBetter Vaginismus Plus	Psychology	Zarski et al 2021	intercourse penetration behavior	implicit: high burden or impact on quality of life	Medical benefit: improvement of health	PEQ (van Lankveld 2006)	yes	8 sessions	at end of intervention (completion of session 8 or 3 months)	IG: 22/100= 22%; CG: 8/100= 8%	1 (6 months)	yes	Improvement OR=3,01 (95% CI: 1,46-6,18); (p<0,01)	not reported	χ² (1)= 9,44 / OR=3,01 (p<0,01)
Invirto-die Therapie gegen Angst: agoraphobia	Psychology	Zurowski et al 2023	reduction of symptoms of anxiety	implicit: high prevalence of condition; implicit: high burden or impact on quality of life	Medical benefit: improvement of health	Becks Anxiety Inventory (BAI) (Margraf & Ehlers, 2007)	yes	self-paced, approx. 2 months; optional 4 additional months	at end of intervention (2 months)	22/103=21% (IG: 29,5%, CG: 3,2%)	2 (6 months and 12 months)	yes	Reduction d= 0,52 (p not reported)	medium
Invirto-die Therapie gegen Angst: panic disorder	Psychology	Zurowski et al 2023	reduction of symptoms of anxiety	implicit: high prevalence of condition; implicit: high burden or impact on quality of life	Medical benefit: improvement of health	Becks Angst Inventar (BAI) (Margraf & Ehlers, 2007)	yes	self-paced, approx. 2 months; optional 4 additional months	at end of intervention (2 months)	27/84= 32,1% (IG: 43,1%, CG: 7,6%)	2 (6 months and 12 months)	yes	Reduction d= 0,50 (p not reported)	medium
Invirto-die Therapie gegen Angst: social phobia	Psychology	Zurowski et al 2023	reduction of symptoms of anxiety	implicit: high prevalence of condition; implicit: high burden or impact on quality of life	Medical benefit: improvement of health	Becks Angst Inventar (BAI) (Margraf & Ehlers, 2007)	yes	self-paced, approx. 2 months; optional 4 additional months	at end of intervention (2 months)	36/110= 32,7% (IG: 44,7%, CG: 13,9%)	2 (6 months and 12 months)	yes	Reduction d not reported, (p not reported )	large	stated large effect, although not reported
Mindable: Panik und Agoraphobie	Psychology	Helbig-Lang et al 2023	panic and agoraphobia symptoms	implicit: high prevalence of condition; implicit: high burden or impact on quality of life	Medical benefit: improvement of health	panic and agoraphobia scale (PAS) (Bandelow 2016)	yes	2	at end of intervention (2 months)	IG: 9/57=15,7%; CG: 1/50 = 2%	no follow-up	yes	reduction d= 0,7 (p< 0,001)	N/A	effect in Tab. 6, FAS (ZeitxGruppe); Follow-up not reported in study report
Nichtraucherhelden-App	Psychology	Rupp et al 2024	self-reported abstinence from tobacco products	implicit: clinical relevance/core symptom; implicit: high prevalence of condition	Medical benefit: improvement of health	self-reported abstinence from tobacco products (7-day point prevalence)	yes	duration of intervention not clear: no start date set; 9 core units plus optional 76 day follow-up care	at end of intervention (6 months)	IG 180/336= 53,5% ; CG 105/325= 32,3 % ( until t3 = 3 M)	no follow-up	yes	Improvement 20,2% in IG vs. 10,5% in CG at t4 OR= 2,2 (p<0,001)	not reported	naming of all measurement points as "follow-up"
Novego Depressionen bewältigen	Psychology	Baumeister & Moritz 2023	change of severity of depressive symptoms	implicit: clinical relevance/core symptom; implicit: high burden or impact on quality of life	Medical benefit: improvement of health	BDI-II (Beck, Steer & Brown, 1996)	yes	3	at end of intervention (3 months)	IG: 47/153= 30,7%; CG: 37/150=24,7%	no follow-up	yes	Reduction Hedge´s g= 0,304 (p= 0,017)	small to medium
Selfapys Online-Kurs bei Depression	Psychology	Krämer et al 2022	depressive symptoms	implicit: clinical relevance/core symptom of Condition; implicit: supported by meta-Analysis or research evidence	Medical benefit: improvement of health	Beck Depression Inventory score (BDI-II) (Beck 2013)	yes	3	at end of intervention (3 months)	guided: 19/151= 12,5%; unguided: 34/150=22,6%; CG: 47/100= 47%	1 (6 months)	yes	Reduction d= 1,63 : guided vs. control group (p <0,001) d= 1,47 unguid-ed vs. control group (p <0,001)	large	number of drop-outs calculated from fig. 1
Selfapys Online-Kurs bei Generalisierter Angststörung	Psychology	Rubel et al 2024	generalized anxiety disorder symptoms	implicit: high prevalence of condition	Medical benefit: improvement of health	Generalized Anxiety Disorder 7 (GAD-7) (Spitzer et al. 2006)	yes	3	at end of intervention (3 months)	IG: 18/8=23,1%; CG: 6/78= 7,7%	no follow-up	yes	improvement d= 0,88 (p < 0,001)	large	exact numbers of drop-outs and timing of drop-out measurement not reported
Selfapys Online-Kurs bei Generalisierter Angststörung	Psychology	Rubel et al 2024	well-being	implicit: high prevalence of condition	Medical benefit: improvement of quality of life	WHO wellbeing index-5 (WHO-5) (Topp et al 2015)	yes	3	at end of intervention (3 months)	IG: 18/8=23,1%; CG: 6/78= 7,7%	no follow-up	yes	increase d = 0.62 (p < 0,001)	medium to large
somnio	Psychology	Lorenz et al 2019	insomnia severity	implicit: high burden or impact on quality of life	Medical benefit: improvement of health	insomnia severity index (ISI) (Bastien et al., 2001)	yes	1.5	at end of intervention (1,5 months)	IG: 4/29=7%; CG: 27/27=0%	1 (12 months)	yes	Improvement d= 1,79 (p< 0,001)	large
velibra	Psychology	Berger et al 2017	reduction of anxiety and related symptoms among patients with social anxiety disorder , panic disorder with/without agoraphobia and/or gerneralized anxiety disorder	implicit: high prevalence of condition; implicit: supported by meta-analysis or research evidence	Medical benefit: improvement of health	disorder unspecific measures of anxiety, depressive symptoms, tension/stress: BAI (Beck et al. 1988) BDI-II (Beck et al. 1996) DASS-21 (Lovibond & Lovibond, 1995) BSI (Derogatis, 1993) using the Global Severity Index (GSI)	yes (all but SCID-I)	2.25	at end of intervention (2,25 months)	IG: 13/70= 19%; CG: 6/69= 9%	1 (6 months)	yes	reduction BAI: d= 0,41 (p < 0,001) BDI-II: d= 0,61 (p< 0,001) BSI-GSI: d= 0,42 (p< 0,001) DASS-21: d= 0,47 ( p<0,01) = small to medium effects	small to medium (BAI, BSI-GSI, DASS); medium to large (BDI-II)
velibra	Psychology	Berger et al 2017	quality of life	implicit: high prevalence of condition; implicit: high burden or impact on quality of life	Medical benefit: improvement of quality of life	SF-12 mental (Ware et al 1996)	yes	2.25	at end of intervention (2,25 months)	IG: 13/70= 19%; CG: 6/69= 9%	1 (6 months)	yes: SF-12 MH	improvement SF12-MH: d = 0,49 (p < 0,001)	small to medium
vorvida	Psychology	Zill et al 2019	reduction of alcohol consumption	implicit: high prevalence of condition; implicit: high burden or impact on quality of life	Medical benefit: improvement of health	Self-reported alcohol consumption in last 30 or 7 days according to Quantity-Frequency-Index (QFI) (Bloomfield et al 2013; Kraus et al 2013) and „timeline followback“-method (TFB) (Sobell/Sobell 1992) (Zill et al 2019)	yes	6	at end of intervention (6 months)	IG: 114/306= 37,2 %, CG: 69/303 =22,8 %	no follow-up	yes	Reduction QFI: d= 0,34 (p <0,001) TFB: d= 0,54 (p< 0,001)	small to medium (QFI); medium (TFB)	180 days app usage; ITT for t1 = 3M and t2= 6M;
[truncated: 5,000 more columns]
